# Supplementary material for: Multi-objective optimization for RNA design with multiple target secondary structures
Source: BMC Bioinformatics. 2015 Sep 3;16:280. doi: 10.1186/s12859-015-0706-x (PMC4559319; doi:10.1186/s12859-015-0706-x)
Supplement: Additional file 2 — Supplementary Tables S10 – S15. The detailed results of the single-target RNA design by MODENA. (XLSX 70.8 kb) [file 12859_2015_706_MOESM2_ESM.xlsx]

## Sheet: Description
	Additional file 2 (Results of single-target designs)
	"Multi-objective optimization for RNA design with multiple target secondary structures"
	Akito Taneda
	Descriptions of the columns
		descritption
	target	The name of the set of target structures.
	de	The energy difference in kcal/mol between the ground state and the target structure of the selected sequence (only for Additional file 2:Tables S10 - S13).
	Nsq	A GA population size.
	GC	The GC content of the selected sequence.
	Nsuccess	The number of successfully designed RNA sequences.
	selected sequence*	The representative designed RNA sequence which has the lowest de in the Nsq designed sequences; if multiple designed sequences satisfy this condition, the one with the GC content closest to 50 % was selected (only for Additional file 2:Tables S10 - S13).
	str. sim.	The structure similarity score of the selected sequence (only for Additional file 2:Tables S14 and S15).
	selected sequence**	The representative designed RNA sequence which has the highest structure similarity score in the Nsq designed sequences; if multiple designed sequences satisfy this condition, the one with the GC content closest to 50 % was selected (only for Additional file 2: Tables S14 and S15).
	List of tables
		description
	Additional file 2:Table S10	The detailed results of single-target designs (EteRNA dataset; RNAfold was used as the structure prediction method).
	Additional file 2:Table S11	The detailed results of single-target designs (modena dataset; RNAfold was used as the structure prediction method).
	Additional file 2:Table S12	The detailed results of single-target designs (rna-ssd1 dataset; RNAfold was used as the structure prediction method).
	Additional file 2:Table S13	The detailed results of single-target designs (rna-ssd2 dataset; RNAfold was used as the structure prediction method).
	Additional file 2:Table S14	The detailed results of single-target pseudoknot designs (Pseudobase dataset; IPknot was used as the structure prediction method).
	Additional file 2:Table S15	The detailed results of single-target pseudoknot designs (Pseudobase dataset; pknotsRG was used as the structure prediction method).

## Sheet: Table S10
Additional file 2:Table S10 The detailed results of single-target designs (EteRNA dataset; RNAfold was used as the structure prediction method).
target	de	Nsq	GC	Nsuccess	selected sequence*
5sRibosomalRNA2	0	50	50	50	GAGCAUAGGACAAGUAUCUGGUUUCGCACAAACUAACACCUCGUAAGAGGUUGCCUUCCAGAUGCAGCAUCAUCACCCGUCUCUAGCAUCUGCAGAGACUACGAUGGUGCCCUAUGGAGU
Bsubtilis	0	50	50.4425	50	CCUAAAUCCUCAAGACUCUUAAAGGAGUUGCUCGCACUCAAGCAUAAGGAACAGAUUUACCUGUACCGCAACUCCCGAGUCACCUCAAUCAGCAGCGGUGUGAACACCGCUGC
HIV-primer-BS	0	50	50.4673	50	GAUACCGAUGCGAACUGUGCAAGGAGUGAAAUACCAGUCCCACAGAGCAUCUACGGGUCUGCGGAGCACGGAGUCCCAAUUUCUCAUACAAGGUAUCAUCCUCUUCU
HomoSapiens3	0	50	50.4587	50	CCUCUCCUCGCCCUCUAGUAGGCUACUGUACGUAGAGGACAUCAAUCAACAUAUCCACGAUUGAUGGACUCAACGUACAGCCGCCUACUAGAGGAUUAGCGUCGAGAGA
HSapiens1	0	50	49.3976	50	GGUGGUCAACAAGAACAGUAUAGUUGAUCGAUUAGUCGCGCGUAGCUCCUGAUCGAUCCUCUAUACUGGGCGAAACAUCCACC
Human-astrovirus	0	50	51.1628	50	GAUUACACUCGCCUGCCCUAAUUGGAAGCUUGGCUGCGUAAUC
Oryza_Sativa_4	0	50	50	50	GCUGUAGCUCGAAGAGUUACCCUUCAUAAUAUGCUGACAGCAUCUCUACUGACACUCCUCGCUCACUACCCACCACCUCCGAGCGAGGAGGAGCAUCACUAUGAGGAAAUACUCAUAGUGAUGCGUCAGUAGAGAUGGUGUCAGCAUGUUAUGAAGGGUAACCUUCGCGCUACAGC
OtherRibosomalRNA	0	50	50	50	GCUUGGUAAGAGAUCAACAAACCAAGAUCUCCCAAGCGUGUUAGGACAGCUCAAAUAGUACCCGAGCCCUAACACGCAUCUGGUCUGAGGGAUCUUACAACCUCCCAGAUGC
PrionPseudoknot	0	50	50	50	GCCCAGAGAUCCUUGGAUCCUGAGGCUUAUACUUCU
SymbioticPlasmid	0	50	50	50	AGCAUGGAUUGGAUACAUGCAACAUGUACAUUAGUACCUGAAGAAGCCCGCUAACCGAGAUCUUGCUGCUGGAAGUCUUCGGGCACGCAGAGUUGUACACAACUCCGCACAGCCCAGUUAGGCAAUUGCCAUUUCCACCGUAGAAGACUUAUGCCCAAGGUCGCUUAUAGCUCCUCCAGAGCAUGCGCGGCUCUGGAAGCCAGAUAAGCAUGCGAGUUUCACACGAUAAGCGUUCAAAGUCUCACACUUGAUGUGGAGACAUAGGCAUCACUCGAUCCAAACCGACCGCUUAACGAAUAC
Telomerase-RNA-3	0	50	50	50	UGGCCGGUAUCCGCCCGUCAACCCGUCUCUAUCCCGCUGCUUGCUGGUUAGGCCGGCCCGAUGAACAUUCUGCGAACUCUCGGAGGAACAUUGCGCACUAAAUUUGACUUUCUAUGCGCAAUGCAUACCAACCGAGUACAUACAGUUCACACGAACGCACGCAUCACCCACCAAUCACGCCGGCACUUUGACGUCCCGUGAUACCUACAGUGCCUAGUCGCAGCUACGCAGAGAACAUCACUUCCGCAAAUUCUCGUUACUAUGGUUACCGGCACUAAAUACUUUAUAAUCAACGGUGCAAGCGCCACGGUAAACCCGAUUAGAUUGUUCCUGCAUAUCGAGCUUGCGAGCAGCUUACAACUAAUGUGUCAUAUAGACAAAUGCGGGCGUGGCGCUACA…
TriboliumCastaneum	0	50	49.5935	50	CGUGCACACACGCAACGCUGGUGGAUUACAUCAGCAGAUCAUACUGUGGCCGACUCAAAUAUACCCAGAGACGGACCACCGUAUGAUCAGCACUAUCUCAGCAAUAAAGCAGUGCACAUCCUA
mean	0	-	-	-	-
median	0	-	-	-	-

## Sheet: Table S11
Additional file 2:Table S11 The detailed results of single-target designs (modena dataset; RNAfold was used as the structure prediction method).
target	de	Nsq	GC	Nsuccess	selected sequence*
RF00001.121	0	50	49.5726	50	CAGUAUAUCAUUCGGUGGAACCAGCCUAAUGCCGAACUAACCGAAGCAUCUGGAACAGUUCCUUCCCACAGCGCCACGACCAGAGAAAUCCAAACCGCGAGCAGUGAGAUAUAUUGA
RF00002.2	0	50	49.6689	50	AUAUAACAACACAAAUACCACACCAUCCCACCACUCACAACGCGAUCAAACUAGAUCACUACCACUGUACCCGACCUCCGCACCAAAUCAGAAUAACGCGACAAGGCUAAGCCGCGUUCAUGCGAACCAUGACCACGCAAUCCCACAUCUC
RF00003.94	0	50	49.6894	50	AUAACACUAAAGGCCGGAUAGUCUAGCACCAUAACAAGCUAGCUAUCCCUCCCACAACCGACCGAAAUAUAAAGGACCGAGGCAUAGAGACAGACGCGGACAACCCACGAACUGAGGCCAACACAAUCAACCACGUAGCUCGUUCGAAAGAACGUGCUACA
RF00004.126	0	50	50.2591	50	UUCACAGGCGAGAGGAGACUCUGGCCACCACCACCACCACAACCCACGCUGUCUCCUGUCUGACAGCCGAUAUUCCUAGAAUAUCUCCUCACAACUCAACCUACAUAACCAAAGUCAGUCCGUAGGUUCGCUAGAACAGGACUGACACGAUUGCUGGUUAGGACUCUCAAUACUAACCUUGCAGUCCAAACUC
RF00005.1	0	50	50	50	GCUGAUCACGAGCUCUCCAUUUGCUCAGACGCUCAAAUUGCGUCACCCAGGUUCUUAUCUUGAACCGAUCAGCA
RF00006.1	0	50	50.5618	50	AGCAUGGUCCGUGAUACAUGAAAUAAAGCAGCUCACCCUCCUCCCUCCCUUUGCCGAUUUAGGCCUGCGCGCAUGAUCAAUUUACAUGC
RF00007.20	0	50	50	50	ACAGGCUCACCGCACUAAGAGCCACAAAUCAGCUAGAUCAAAGUAGAUCUGGCGCAUCACAACUCGAUGCCAAAUCAUCUCAACAUAGCAUCUGGAAGCUAGGCGUACCGCGCAGAAGCAAACUGCGAGGUACUAUCCGAUUGCCCAGACUAUG
RF00008.11	0	50	50	50	CGACUCCAGCAUCUCAGAUGCAAUCACAGCUCAAAGUCAAGAGCAACGGAGUCU
RF00009.115	0.399994	50	50	0	UCAGGCCAACAAUUCCCGACCACUAAACACCCUGCGGUAGAAUCACGCAGUACAACACCUGGUCACAAAUUCGCUUCACUCCGGGAAAGCCCGCUGGAUUAACCAGCGAAGACUAGACUCGUCUUCCCACCUGACCCUCCAAACCACGCCACUACACCCUUUAAACCCAAACAAUCCCAACCAUAAACUACACCACCACACCUCCACUUAACCAAACAUCCACACAUACAUUUACAAUCGCGCCCUACCACAGGUGGUCCCUCUAAAUCUAAUAAACAUCCACAACUCGUACCCGCUACUUCUUCGACCUGUACGAGAAACCUAGAAGCUUGAUCACGGCGACCCUGA
RF00010.253	1.8	50	50.1401	0	UGAUGGGCUUCACGUACCCGCUCUGUAGUCCCUACAGAGCUAGAAGAAAGAAACUGUCUUAAUUAUCCGAAGACCAACAUGGUCUGCCCGACCACGGGACGUAAACCCGCCAUAAACUCAUAGCGCCACAUAUACCCGCUCGGGUAUCACGGCCAGCACCCAUUUAUUCCGCCGCAAGGAAUACUCCAAACUCACAAGUCUUGGACGAAGCGAAGGACUCGGAACAGAACAAGCCCAAAUGUAAACAAAGCGACUCUGUGUCGCGUUUACCACACGCUUAACACCGAGUAGCUUCUCAGCUACUCAAAGCCAACCGGUACGUCAACCACAAUAUAACAACCGCAAGCCCAUCAACAA
RF00011.18	3.00999	50	50	0	CACCGUCCGUCGACAGACAGGUCGAUCUUCCUGUCACUUCCACCAAACAUUCGGUCCAUCGUCAAAGAGGACACAAAUCCAUGUUCUAACAAAUACUAUAGAACGACCAGAUAGAAAUAUUAAGUACGCAGGCCAAUCCCGCACAGGCGCAUGCCAAGCGGUAAACGGCCAUAACGCGCGAUCAAUAUUAACCUUCAGUGUAGCCACAUGAAGAACCCAAGCCGCACGCGCAUGGACGAAUAAACCCAAUUAACAUAACGGGCUUCGAACGCUUCAAUAUCCCACCUAAUGCGCUCGGGCACACAGAACAAUGUGCCACAAUCACGUCGACGAUAGCUGUCCCUCUUCGCAAGGACGGCUAAGCAACCCAAAUCACCGAACG
RF00012.15	0	50	50.2326	50	UAAAUCCAUUCCCUCACUCUCAACAAUCCUCAUCAUCAAUCACCCAUCACAUCUCACCAACCCUAAAUAUCCCAAGCGGCCCUCACAUCCUCUCUAUGUGAAGGCAACCACACAGCAGUCAUAGAGACCCGCAUCACGGCGGGAUCUCCUUGACAUAAUUAUUAAAGUCGGUCCGUCGAAGACGGUCCGACGCCUUCACAUAGUCACCCUCCGCA
RF00013.139	0	50	49.7297	50	CCGAAACUAUUAAUCUCUGUUACUCCUCUCCCGCAGAGUCAGACCCUCAACACCUCACUGCCUGUACUGCCGAAGGAGACUCCGCGAAGGUUCUUAAGUGAACCGAGCAUUACUCCUUCUAGGUACCGGCUCCUUUCCCACCUAUCUGACACUGCCCUCCAAUCCUCAGGAUUAAUAGUUUCUAA
RF00014.2	0	50	50.5747	50	ACAGGAUAUCAAAGCGAUAUCCAACGCGGGUCUUGAUUCUUGUUGAAUCAAGUCCACGCAGCUAUCGCGCUGACUGCACGAUAGCCC
RF00015.101	0	50	50	50	CACUCUCUCCACAACACGACAUGUACUCACCCUACAUUCACUACGAGACAUGCCCGAACAGAAGCACUCCAAUAACUUCACAACGACACUGACUUCCCAACGGCGAAGUACAGCGUCAAACCCAUUAAGCAGGCAACUGC
RF00016.15	2.52	50	50.3876	0	GGAUUAGCUUUCCCUUUCCUUCCCUCUCCUCUUCUCCUCUCCCUUCUCUCCUUCCUCCUUUCACUGUCGGAACCAAUACAACGACAGUGUUUCCCUUUCCUUCUCCCUCCUCCUCCUCUUAGCUAAUCC
RF00017.90	0	50	49.8339	50	CUCGUAAAUGCCCGUACAUUUACCCAAGGCUAAAGCCGAGACCUAGGUAUGAGUACGGACGCCAGGCCAUCUUCCACCAGAAGAUCGAAGCUUUCACCCUUUAUGACGAGUUCACCAUCGACGCCGAUAUCCAGUGAAUCAGCUAUUGCAGAUUCACUUGAUAUCUUAUCUUGCCUGUCUUCACUCCAAAGUCAUAAUCGACGCCCGAGCCCUCAGGCCGUGUGGAUGUCUGAACCGCAAGCAUAAAGUAGCCACGAUCUUCUAUUAAGGUGGAAGGUACCAGGAGUCUCGCUCUCGUACC
RF00018.2	0	50	50	43	CUCCUAAAUCACCUACCACCGCCACACACCGGCCCUUCCUCACCACAAGCCUCAACAAGAGGCACUAUCCAUCCGCGGAAGACAUCCGCCCUACCUCCGUCAAACAACUUGACCAAUAAUCCCUGCCCACCGCAGACUACUACACGCACACUUCAUAGCGUGAUCGACCAAUCCGAAAUACAUAACUCCUAAAUACCUAAAUCUCUUUAAUCACCCAGCCUAACGCACCUAAAUCUUAUCAUCCACAAUCCCAAUAAAUACCAUAAACACCCGCACCCAAGCUCUCCCACUCUCUCAAGUGCCAUAAACGGCACACACCUCAACCAACACCCUCGUCUCAGAGGGUGUUGCCCUUUACCA
RF00019.115	0	50	50.6024	50	GCAUCUUGAGCUUCCCUAUGCCUUUGCCUGCGUCAAGCUGGCUUUCUUUCUGCAUAGAUCGGUCGCCAAGAUGCAUUCAACUG
RF00020.107	0.599998	50	50.4202	0	UAGGGCGUCACGAUCAGUGUCCCUUCCUCCCACCAUCUCCACUUACAUGAUGGUGGCCUCACUGAUCGUGUUAUAAAGCCCAUCAAACCAAUCACUACGUCCAGACUCUAUUGUCUGGC
RF00021.10	0	50	50	50	UCAUCCUCGCAGCGAUCGAGUUAGCCCUAUCGCUGAUAGGACACGCUAACCGAUCUCUGCUUUCACCUUAGCUAGCCCAGGCUAGCGAAACUCAAGAUCUCUUGAGUUUCUCACAUCA
RF00022.1	0	50	50	50	CCAACUCCGGCCAAGGUGCAACUCAGUAGGAGAGUCGAAAGACUCUCCCUGAGUCCGGCCAAACACUCAACUCCAUCAACAUCUCAACACAACCGGUUCAGGACAACUGAACCAGAGAUCAACGAUCUCACUAACCCUCAAACAAACU
RF00024.16	0.849991	50	50.1109	0	AUAAAUACCUCCAUCAGAGGAGCGCCACACCGCGUGCUCCCUUCUUCUCCCUCCCUCUCCCUGGCCGUAUCUAACACCCGCAAAUUAAACGGUAGUGAAUAAUAUACAAUCACACUCACUACCGAGCGCGGGACUCGAUACAGGCCCACAAAACCCACAACCCACCAAACCAACACCCACCAAACCACACGCAAACAUGUGGCGUUCCUAUGACCGUGACUUAAGCGCGUGCGCAGAUGGCAGGCGCCCAACUUCUGAAACUUAGUAAGCUUCUCUACCUUAUCUGCUCCUCUAAUUUCACAUCCCAUAGGGAUCCUCUAUGGCGCAGACACCAUCUGCUAGCACGACGCCCACAACUAAACGCACGGUCUACCUACAUAUAACGGGAUUGAAACAACA…
RF00025.12	0	50	50	50	CUCUAGCCUCAAUACCCUACGCGCAACCGUAAUACGGCAAUCGCACUCCCAAUUCUCUCUCCUUAAACUAAUACAUACCGUCGCUUCUUUACUGAAGCGACCCAACCCGAUGCAUCCACGCAACGCCACUGGCAGAUGACAACCAAUAUGCGGAAGAACAGACAAUAGCGCAGAAACAAGAACCUCAUCAGCCGCGUUGCACUUCCUACU
RF00026.1	0	50	50	50	GCCAGGCCACACUGAGCACACAUUCAUAUCCACCAACCACAACUCACCACUAUCCCAUUCACAUCCACCACUCUACCAUAACUACUCCCACUCCACCUUCAU
RF00027.7	0	50	50.6329	50	GCUACACGUCUAUAAGAGUGGAUUCAGGCCGCUCAUAGAGCCAACACACAACCCUGGAUCCGCUCUUAUAGACUGUAGC
RF00028.1	0.509994	50	50	0	UUUAGGAGGAGUAUAUCCAUUGUCAACUACUCCUCCCACGCGGUCCAACAUAUCACAACCUACGCAUCUAUUAUAUUCCACACCUUAAAUCUCCUCUAAACACGCGGCGCCGAUAGGGAUCACAUGGCAGCACACCCUCCAACUCUUUCAAUCUCUCCACUAAAUUCAUAUCGCCCACAUAACAACCCUCUCCAAUCCACCACCUACACUGCCAACGACUCCCGCGCAGAGGUACAGCGACUAAAUAAACCACAAACCCUCCUAGCAAUCCAAUACCACGACGCCGAUCCACCUAGAAAGCUGGGUGGACAUCACUUCAACAAAUCACGGGCGCCCUCGCCCUA
RF00029.107	0	50	50.6849	50	GAGCAACUACGGCUUGGAGACAAGCAUAGUAGUUGCAAGCCGACCGAACACAUAAACAACAAGGAGCGAGCAC
RF00030.30	0	50	50	50	UGGGAACUCUCGCGUCGUACUCUUGUUCCGUUACACUUAAAGAUUCCCUCCGUCCUUUAACCUCCAUCGAAUCUACCAAUGCGGAACUCUCCCAAUCAAUCCCUCCCACACCGACGCCUUACGUCUUUACACCUUAACCCUAACACACCUAUGCCACGACCCUGCGUGGCCGGCUAAAUGCUCUAAAUCCGGAACUCACAUUAGCUUGUGACAAGCUAAACCACCGCACAGAGCUGCCACCAUCAAACCCUACUAUCUUACUCAACCAAUUCUUACGACUCCGCACAUUCCAUCUACAUAACAGUGCGGUCCCAACUAACACAUGCCCGCUGAGUUCACC
mean	0.334137	-	-	-	-
median	0	-	-	-	-

## Sheet: Table S12
Additional file 2:Table S12 The detailed results of single-target designs (rna-ssd1 dataset; RNAfold was used as the structure prediction method).
target	de	Nsq	GC	Nsuccess	selected sequence*
AB015827	2.69998	50	50.1168	0	CAACUACGUAGCGAUAAAGUAUCGAUACGGCGAUCGUCUUGCCAGAUACCUGGUACGGUGACAUCAGAAUUCGGGCGGUGUGUGUAGGUCACACAAAGGUCAGACCGCGUUCGAAGAUAUCAGAUAGUCAACACACUAAGACGGAUACUCUACUCGGUUGUGCCCGUCCUGUAGAGUAUCAAAGACAACAAGCAACAGCAUUAGUGUCUGACGUAUCUUCAGAAAGAAAUAUCACGGUGGUAAAUGCAUCUCGACACUAACCGAAACACAUACCACCCAAUAAUAGCAGGGCGUAGACCCGUCCCUCAUCGGCCCGACUCACCCUAUUCAGACACACGCCCUACGACUACGACCCAGAGUAGCCACUCAACGGUCACGUCAGUUAAACUCAAGAAACUA…
AF029195	2.09997	50	50.1425	0	AAUCCUUCGGCGUGGGCAUCUUCGAUACUGCUGCUUGAGCCUCAACUUCCCGUUCGAACAAACCACACUGUUCUUCCGGGUGGUACACUUAGGUUGGACACACUAUCAAGUUCUACGUAUUAUGUAUACUUCGCUUGCCAGCUACUGACGCCACAACAGAAUGUACAGCAGGGCGUGCAUCCGGCGAGAGCAAUCUCUCAGCCUGACCCUCGAAGGAGGCCGAUAGACUGAACGGAGAGGUUGACGUCCUCUCCGCAGUACCUAUCGGAGACUAACUCCUGAGUCAAUAGUCAUCGCUGAGCUCCCGAGCGAGCUCAGAGCGCCAUUGCGCAUACUCCAACACCGUCCGAUCGAAGAAUCACGAGAUUCGGAUCGGCAGGCGAACAACGAGGGUCAAGA…
AF056938	1	50	50	0	CCAUUCGAGAGCCGGACUGAAGGGAAGUCCGACGAAGGUUUGUAAAUAAGUAUCAAUAUAAUCGUUUAAAUGCACCACACCAGAGAAUUAGUCACAUGCUUAGUUUGAUCUACCCACAUGCGUGGGUCACAUCAGACAUUGGAACAACUGCACCGUGCUGCAUUGUUCCUGGAGCAAGAGCAUAAGCGUGCCGUAUGAAGCCGGCGGCAACGAACCCAUUGCGACUGACGCAAUGGGCGUUUAGCCGCCGCGCUCAUACUACACUAUAUCUCGGAACAUCGCGAGUUCCCUUAACCGCGAAUAUGAAUCCAUAAAGCAAGAAACUAACAGGCUGCAUUUCAGUAGACUGAAUCAGCCUCCUUGAUCUCAUUGUCACCAUUCGUUGGACCUCUGUCCUUA…
AF096836	0	50	50	50	UCAGGAUGUGAACCUUACUAUAUUUACCUCAUGACCACAUGAGCUCUCCUAUAGUUGGUGACAUCGGUUUCCAUUUAAAUUCUCAUUCCCAAACCUACAACGUGUAAUCGGUUCGACAAUAAUAUGGAUUGUCGACGAGGAUACACGCCUAGGUGUGACAACGAAAUACCUAACGAGCCUAGCCAAACAGUAGUUAGACGAUACCACUAUCAUAUGACGCAGCUACACUGAAUCACGUGGAUCUCCACGCUUCAGAUAUAACGGAGUGCCGAGGAAAUGCUGCUAACUACCAGGAAAGUAUCGGUAGGCAUGGUCUACGAGACAGGCAACGCACCCAACCGCCCACGGCUGCGUCUGCCCACGCGACCCAGCAGCCUUCACCUGAACAGUCCCGAACUG…
AF106618	0	50	50	50	AUCUUUCACCGGCAAGCUCCUCGGGCUUCGAAGGAAGCGGAGCGACUCUCAAUAUAUCUUGAUACUACGGCCAUGCGGGAUUCAGGGCGCUGAUACCGAUAGAUGGAAUGUAUCAUUUACUGCGAUAGCAUCGAGCUACAGCAGGAUUGAUUUGUGACAGAGCACAGCUGCGCUCAUCACAUAGCCAGAAAGAAUCAGCUUCGUAUGUUUGUACUCAUCCAUACAUUGUGCCAGAGAGGAUAGGGAUGCCUAAGCAAUGACUCCCAGCGAAGGCAGGAGCAUUCGCCUGCAUCAAUAUCUGAUCGAGCACCCUACUGACACGUCCUAUUUGCACCAGGGUGCAAGUAGCC
AF107506	0	50	50.1484	50	UUCGGUUAUAACCAAGCAACUACUAAAUGUUCUCCACUGAUAUACACAGUGACUAUAACCUGCCUAUCCUUAGGCCGACAGUUCCUGCCAUAAAUGCUAUGCGCGUGUUGCUGCACACUCUAACAUCUAAGUGUACGCACUUAAUUAAAGCCACAGGACGAGAUCGUUAACGCAGUAAGAUGUGAGCUACAACGCAUAGGCUAAGCCCGCUACCCGCUGAAAGGAACAGCGGGUCGGACCCUUGGCACGGCCGGACCCUCUAUACCGAUCUGUCACUGCACUCAAACUAUGAUGCAGAGCUCCUUUGAGCCCUCCACUGCGCGAUACCGCACAAUGC
AF141485	0	50	50.1057	50	GCCCGCAUGCAGCGCCCAGAAGUUAAGUAGGCCCAUCGGUCAGUGACGUAGUCCAGGUCUCUGGACUACCAGAUGUAGCCACUAAUACUUCCUCCUAGUUGCCGCGACCGAUGGAGUAUAUAACACAGGACUGAGUGUGCUCAGGACUUAGGUUACAAUCUCAAAGAAGCGACAUCGCUGAGUUGAGAACGCGAAGGCAAUGCUCCUAGGGCGGCAACCGGUACUGCCCACAUGCCUCCUAACACACGGUAACGUGUGCGUGUCACAUGACGGGCACCUGCCCUAAUCAACUAGAUGGAGUUCUCUUUGAAUCCAUAAGUCAACCGACGUUGAGUCAAAUUUCAAGAAAUUCUGUUCCUGCAGGAACUAUUUCACAUAGACCGCUCAGAUAAAUAACGG…
AJ011149	0.5	50	50	0	UCGUAACGUAAACCGAUAACACUCUUAGCCGUGAAGACUGUAGGGCCACUCACCUCUGCUCUCAGAGGGUCUAUGCCACAAUGCCACAUGGCUCCCGAAACCUACUAUAGUCAAACUCUAAGGGCUUGCGAGGCCGUAUAUCGCGAAUACAGCGGUAUAGCCAGACGCAAGAGGGUCUACGUAGAUCCCAAUCGACAUAACCCUGCUCGAACCCUCGAAGCACGCUUACCAAAGCUUCCCAAUGCUAUUAUUAGCAUACUAGCCACCCGGCAUCGACUCUUAACCACAAACGCGCGCAAUGAGUCGCUUCGAGACAGAUCACCUCAAAUCGUUAUAACCUACCAACUAAGAUUUGAGGAAGCCAGACGGCAAAGCU
AJ130779	0	50	50	50	CCAUAACGCUAUACAUCUCUGCAUCAGAGGCAAGGGUUACGGCACCGCAUCUUUCAUACUUCAACACAUGGACAUAGCCUGCUAUGUCAGAGUCGAUCUAUGUCAAUAGCGUCCUCUAGGUCGUGCGCUCCAAGCACGCCAGCCUCCCGCAUAGUAGACUAUGCCACAGACCCUAACUCCGGAUCUCCGCUAAUCAUUCAUGCACUCGCGAAUGACCUAUGACAAGGGAUAGUAAGCGUUAGCUCCUGAUAAAGGUAAAGCGAGCGAUUAUCAAUACGCGAGUCCUGUUGGCGUUAGCCAUUUACAUAACCCGGCCAGCGCUUUACGCGGCCGCGCAGCAAACUGCCAAUUAUCUUACAAUUUGAGGGAAGUUGGAAAUCCAACGCCUCAUAGACAAGA…
AJ132572	1.89999	50	50.1282	0	AUCUAAACUUAACCUGGAGACCAGCCAAGUCAUCCUUGUUCAAGGAUAACAAGACGGAUGCCGGCCGAUAGACGCAUAGUCACCAGCUUCCGCUGCAGACUCUAGGGCACUAGAGGAACAAAGCGACACACUGAAAGACAGACGCGGAACCUGAAGCUGGAUCUCGCGUCUAUAGCCUAGAACUCGUCCAGAACACGGGUCUGGACGUUCGAGAGGCUAAUGCACCCGUUACCAGGCCAUCAGCGAUAAUCUUGUCAUAACUUGAAAGAUAACUCAAUAGAGCGCAGUCCCAUAAGCAUACCCUACAUAGCCAACCGGCUACAGGGAAGAUUUAGACUUGCAAAGAAGACGUCAACUACAUGAUAUAGUCUGCGUUCUCCAAUAAUCAACCGAAAGAGA…
AJ133622	2	50	50	0	AAACGGACGUUAGAUUCCAUACAUAGCUUUCGUAAGUCUGCUUUCAGCGGGCAGGAGAGGAGAUUGUCAACCUUCAGUAAUACGCUGCAGAAAGCCACACACAUACAGAAGUCUGUAUUUGGAAUGGCUUAACGGACGUCUCGAUUCUACGCACGUCCGUGAAAUUCUGUUAGUAAUCCACGCGCCGGGCUAACAUACGAGCACGCUGCUAUUGGAUAAAUAGCAGCGCUCACAAUACAACUCUAGGGCAGCCGGAGCCCUAGACUUACUUAACCCGCCACACGGUUAAGCGGCGGACACGCCAACGCCCGGAGCUACAUUGGGCUAGAGACGAAAGUCUCACCCAAUAUACGCCGAUUCUUCUUCAGCUGGAGGAAGACACGAAUAGUAACCACCCGC…
AJ236455	0	50	50.0666	50	UAAACAACGCUGGCUAUCCAGCGACAGAAGAAUAAUUAUUACACACGCCGAAAUCUAAUACUAUGAAAUAGCCGCUGAACACCGCCAGUUCAGCGGCGCCUGUUACAAGGAGAUGGGACCGGUUCCCACUCUCAUUCAUAUUAUUAGUUCAACGGCUCAAUCAAAGGCUCUACUCCGACGCAUGCCCUUCUAAACAGGGCACACCAGCACUGUUAUCUUAACUAGGAACAAUCUCCCAGCACACCGUACAAUAACCUCACGGUUAGAGAUUUCGCCGGCUAAGGAAUGCUUAUACGGAGAAAUCAAGGCAUUCACAUCUAAUGCCAGGAUCGGUCAUAAGAACAUUGACCGGACUCGGGUUCCGAACCGGUCACUAGAGGAGGAACGCCAACCUAACAA…
D38777	0.5	50	50	0	GGGCAGCCUCACUCGGGACGACCAUAAUUACCGUCUCAAGUUUCACUCAACAACAAUACCGCCUUAUACAUUAAAUACCAUAUUCCAUGGUAUCAGGUAUAAGGCCUGUAUUGUUUAGACAAAGGCCAUUAUUUCUGCCCAUCGGACCAAGUAUACCGGCUAUACUAAGAGUCCGAUAGGCGACAGGAUAGAAAUAGAGAAAUAUUAACUUCGUCACGUUGUGCGAAACCCUCGGUUCUCGGGAAAUGAGCUCGAAAGCUGCGUCCCACUAAUUGAAAUAGAAACUUCGGACCGCAGUAGACUGAUAUAUGAUCAGUCUACCACGUCCGCUCAAGCUCGUUCCGAAGAACGCAAGACGAAGCGUGUACUCACGCCCUCGUACGCGACCGCAAAUAGUUA…
L11935	0	50	50	50	AAGUAACCGGCUCUUGGCACCUAACAACUGAGUUCAAAUAGAACCCAGCGUGUAUCGAUAAGGCGAAUAGCCGAGUCACGAAGAUCCGAGACUAACUAUUCGCGACUUACGAUAUACAUACCGGGCAUUAGACCACAAAUCACUUUGCACUCCGAGAAAGCGGCCUUGUGCAAAGUGCCAUCUCUCCAGCUCAAGCCGUGGUCUUCGCCCUAACCAAGAGAAUACGCUACAGCUACGGAACCCGAUGCAGUGUUAGGCAUCUGG
L77117	1.39996	50	50.5085	0	CGGGUAGCUCGACACUAACUCCGGGAAUCAGUGUUAUGACAAAGAAUACGACUAGAAGGACCUUGCUGCCCUGAGGCAGCUCGGCGAAUAGAGUAUCUAUUAUACAUUGCAGCGACGGCCCUUCGUGUUCGAUGGCCUUUACAAAGGCCUGGCGAACACGACCCACAGAUACGCCGUCAUGCGUUCUGUGGCAGACUCACACGAGGAAGGGCCACCUAUAUGACAGACUCGGGAGUUCUUGAUUCCAGCGUUGAAUCAAGCUCCAUCGAGUCUCUGCCAAGAUGGUUCUUAAAUGCUUCUAAGCUCUGACAUUGAACAAGAAAGAAGGUGUUGCAUAGUCAAUAUGCCCUUAUAAUAAGCGGGACCUUUCCCGGAUUAUAUUACAACUACAGUUGGUAU…
LIU92530	0	50	49.827	50	AUAAACGUCUUCAUGACAGAUGGUCCGACAACAACUCUGCAGGAACUGUUGUUCCCGCGCCCUUCACCGUAAACGACCAUAGGUACGAUCUGAAGUAGCGUUCCUCCACAUACCUCUAGGCUUGCGGUCCGUCCAAUAUCAAUGUUGUUCUCGAGAACAACGUUGCUCAAAUCAUUAGCUACUUCCUUCACCUAUGAUCCUGCCGCAACUCGGUUGCCAUGUUCGCGACCGAUGCACAGCAGGACCCGGAGUUCUUAUGAACGAAGUGGCUCAGUCAACUACCAUCCAU
S70838	0	50	50.1285	50	CCCAGGCCGACCAGUUCUAGCCCAGGAAUAAUCUGCUUGAUUAUUCCCUCGCGCCUCCACACAGACCGAACAUGUUAACAAGAGCAUGGAACACACGAUCUAGCUGAUAGAUCACGGCCCAUGCUAGAUGUUUACACUGCGCGGUCACCAAAGUCCGACCGGAUAAUUGGCGGCACCCGCAUGCCUAAGCCAAUUAUUAGAAGGUCAGACUUACCGCUCACGGCAACGUGGCGAUUUCGCGUAAGGCGCGAAUAAUUGAUGUCAUUCUUACAAUUUGACAUCCCGCUUUACUGCCGUCACAAACCCUCUAGCCCAACUACAAUGUGGACAUUGAUGUUGCAAGCACACGCCAUACCUAGAGAAACCUGAGCACAGAUAGCAGGCUAUCA
U63350	0	50	50	50	AGCGGUCCGGGUACGGACAUGAACUCUAACGUCGACUAGAGAAGUGCUGUUAAUGAGGCUCUAGAGCUAGAUGGUAUACAGGCUAUGAACGUUGACAGUGCUUAGUCGACUCAGAGCGAACUGAGGUCAGUUCAGAUCUGAGUAAGUCAUAAAGAUGGUUCUAUCCUCUUUAUGAAAGGGCUCUGCGUCCAUGGAACGACGCAGAGAGACUAAGAACUGACGUUCAACACCACUAUACCCACGGACAUAACAGGUCCGUGACUACUCAAGCCAUAAGCAUUUCCAGAACAAUCCAUGACCACGAGGCACGGUCAAGCGAGCCUUAUCCCUCUUGGGAAAUACCCACCGCAGCCAUAGCGUAGUUGAUACUUCAACCAGACCGCAGCACGCGCGAGUUAG…
U81771	0	50	50.1018	50	UAACCGCACCGUCAGAUUCUCUACGACGCACUGUGUCGUAUUGACCCGGAAGUCCAAACUCUGACGACCGGCCAUUAGCGCAGCUAAAGCUGCUUCUAAAUCCGAAAUACGCACUUCCCUCAACAGAGGACCGCGGUCUCCGCCUUGUAUUCCCACGUAUACUCCCACCCAUCCUUGGUUAAUACUCAUACAUAUUUCGAAUCCUCGAAAUUCCACGAGGGUAUGAGUAACCUUGAUGUCAUUUGCGCACACUCAUACCCGCGAGGGAUAGGCAAGAACGCCACAUAUGAGCUCAGAUCACCAUCUCUCAAUGAGGCCAGCUUUGGCGCAGAAGGAGAUGACCGGCGCUCUGCAGAGCUACGCAUGACGAUCGAGUGCCCAAUAAUCAAGACCGAUGUG…
U84629	0	50	50.1672	50	CCAACGACAUAAGUAGAAACGUGAAACAGGAGCCACAGCCGGGUACAGACAGUGUGAGGGCUGCGUUAAAGAUUAUAAGCACUACGGCCUAUAUAUUUAACGCAGAAAGGCACACAGUUGGUCGAUUUACCUGCCUCGUCAGGACUUUAACCCUUUGAGUAGGCAAUUUAAAGUCCUUCAGAGUGCCACUACAGAGCGGCCAGGCAUCACCAACACGGUCACAAAGCACGCGCAGAGAACCCAAUUCGAUCACCACAUUCGACCAGCUCCCAACGGACUACGCGAUGACGAGAACAACG
X61771	1.5	50	50.0759	0	CUCUCCACUAACUAUCCACAUGAACAUGAAGAUAGUUAGACGCUCCUACCUGAUCUAAUGCGGAAUAAUGGCUCUCCUUAGGUAUUAGUCAUUUCCGUGGGCGGAAACGAAGAAAUACCUCACGGAACUCCGAAGAUUUCUUGUAAGGCAGCUACCGUAUUCCGAAUAGGAGCCAGGAGUAGACGCGAGUGCUCUACUCGGCUGUCCUAUUGAGGACGCAACGAGUAAAUGCGUCCAAAUCAAGACUGUCUCGAGCGUUCACUAUUGACGUUAUUUAACCUCGUCAAGCACGUGAACAAAGCAUAUAAAUGCCCGAACACCCGGAGCGACAGGCGCACUACGGAUCCUAUGUCGAAGCAGCAAAUACGCGCACAUUAAUCUUCAGCCGCGCGACUCGGC…
X81949	9.29999	50	51.25	0	CUCAUGCACUAUUGCACCACACGUCAAAUGACUAGUCUUAAACAGUCCAUAAGGACCCUGCAGACCUGGAGCGGCGCGCAUAGGCAAGCUUUGAAACAUAACCGAAACCGGCGCCACCAUGCAGUAACCAGCAUCCGCGGACGUUACUGCACGCCUAUGACGUUGCACAAAUCGCCCUGAACCAAAUAUGUCCACGGGAUCAACCACUAGUCUUUCUCCUAUGCCGAUAAUUUCGGCAAUUCAAAGACUAUCUCCUUGAUCGGAUGAGUCUCGUAGGAACGACAGAAGUGAGUCACACCUAUCAGGUCAGGUAAUGACUCACUAGCGUCACCCACAUAUUUGAGGAUUCCCAGAGACAUCAAACCGUCGUCAUAAACGAAUAAUCUAGCAACAGCCUCG…
X99676	4.19998	50	50	0	UACGGUCGUUACUUAGAGUUGCACGGGCUGGCGGGAAAGAUACAGAUCUUUACGCCUUAUUCCAGUGAGAUGCUUUAUCGGUAUCACCACACUGGUUUGCCAUUUCGAGGUAUACCUAUAUACCCUAAACGCGCUACACGUCUUUCGAACCAACUUCAGAUCCACAAGGCUGAAGCAUCAACAAGCGGAAACGAAUACUAUCACCAACGUUUGCGUCGCGCCCGCAAACGGGUAACAUAGUACGACGUUACCACAAUUUGACGGACCCGCCUGAUUACAUACUGAAUGAAUCAAUCACUCCUGUGAAACUCGCCAAUCUUAACACGUCCCAUGUGCACCCACAAUUCUUCAGUAGUUCCUAUACUUUACUUGGACACCUGUCCCUUCCAGUACACAAAU…
Z83250	0	50	50	50	UGCUGCCUAUCUGCGAAUACCCGGCGGACUAUUGUCCUCCAAGCUGCCACCAAUUGUUGUAGCGUCAGCAAAGCAUUAACGCAGCACCAGACUAGAAAGCUAGUCCGGACACUGCCGACAGGCUAAGGCCAAUAAAUAAUUAGUUAAUGCAAGCAACGCUACGAAUGAGUCCGGGCUUAUACUUGGUCUGUAUAAGUGGAAUGUCAUUCUAGGUCGCAGCACCCACAGUCCCAGCUCUCAUGGAUCCUAUCCGGACCAUG
mean	1.15	-	-	-	-
median	0	-	-	-	-

## Sheet: Table S13
Additional file 2:Table S13 The detailed results of single-target designs (rna-ssd2 dataset; RNAfold was used as the structure prediction method).
target	de	Nsq	GC	Nsuccess	selected sequence*
1	0	50	50.7692	50	GCAUUCAUAAGUGCCCUAGAACAAAUGUCCCAGACUAAACCACGCUAGGCUGCACACCCGAAUGC
2	0	50	49.3671	50	GGUAAGUGCAAGCAGAUCCAGGAUCUGAGGCCUUACCUCUACGUCUCAGCUGGAAACAGCUGAGACAUCCAUCAUUCUA
3	0	50	50	50	AAAGUAGACGGAACCCAGAUGAAAUACAUUCGCAAACCUAGGACCGGCGUCAAACAAGCAUCUGUGGAAGGCUACGAAAGCGUUAGUGCCAGGGCCUAACGAAGAGUAGCAGAGUCUACGGA
4	0	50	50	50	GGGCCACUAUCGCAAGAUAGACACCCACAGCACCUCGUCAAGGAUACUAGCGCUAUCAGAUGAUAGCGCACCUUGAAUCAUUUAGAUUCAAGGGAGCCGUAUCCGAGUUGCCGGUGUCUAAAGCAAGCUUUAGACACGAAGGCCUCAAAGAGACAGGUGCCACAAU
5	0.099998	50	49.7207	0	CGGCACUAGGGCAAUAUGAUUCAACAUAUUGCCAACCAUCAAAGUGACCGAAGCCUACAGCGCCGGUAAGCGAGGGCUCACAGAGACAUAAUAACCGCACCGGGAACGUAGGGAAUCCUAAGUGCAAUUCCAACGAGGCUAUGUUUAGCACUCGGCAUUAAGCAGGUAUGCACUUCAGU
6	0	50	50	50	GCUUCCAACGCCACCAUCCUAUGCGAAUCUGAUUCCAAUCACCACUACACCGAAUCAGUCUGACGCCUGUCAGAACUACAAUUGUAGGACGACACUGCACUUCGCUCCACGAUCCACACUGCACAAUCACACCACAAUAAAUACCAACGCUUACAUCGAUACAAUGCAUAAACCUGUAAGCGUUUCCUACACUCCCUAUCAGCUGGAUAGGGAAACACCAUUACAAGAAGCUGGGCAGAGCCUCCUCCCAACAUUUAGACACACCGCGUCUAUCCCACGGCCAGUCUUGGGCCGAUAUGACCGCGGUCAUAUGC
7	0	50	50	50	CCGCCUAAGGUGCCCGCACACCUCGUGAUCCUAACCCUCAAUAACACCCAAUUGACCUACCUCUCUUCACAUUCAUAUAUAAACACCUUGAGCAAGAACGCAGCCGACCGCUGCGUCGAUACAGUCUAUCGACGAACGAGCCACCAAACUAAAGUCAGGUGAACAUCGAAAUCCCGACGCUAAUAGAUGCGACUUCUGUAUACGUACCGAAGCGAUCUAACCGGUAGCAGUUCCCUGACCACACAAUCUCGUUCGCUCUUCACCUAUUCCUACCAUCAGUGCUAAUUGCACCGCUUUGCGGGUAAUUAACUCCUCGUCUACCAUCUGCAUCUUAGGCGGC
8	0	50	50	44	UACUCAAACUCCAACAAACAAACAAACCUCCAUUCUCCUAAUCAUAUCAAUCACUCUGCUCCUGAGCCAAACUGAGGAGUAAUAGCUCGCUCACGAAUAGUGCCGCGUGCCUCCAAUCACGUCACCUUGCCAGACCUCUGUACGCGUAAGAUAAACUUACAACCGUACGUCAGCUAGACACUGGCACCUGGGACAACCAAACACGCGCGAAUCACCGCGCAUCUCCCACAGCCCUACGUCAAUUUAUUCAUUGACUGGCUGAUCAGCAUACAAGUGCUCCGAACUUUGAUCACGGACACUAAACAAGAGUGCUUGUCUUCAUUGACACGCACCCUUAUGUAUGCGCCGCAUGCGUCUCCAGACGCGUGCGGA
9	5.39	50	50.1333	0	GGCCCGGAGGCCGUCUGCUGCUACGUACUAAUACGUAUUAAAUUCACCAGUCUAAACCCAACCAGAGCGCCUAGCAUGCUAGGCGGAAGGAAACUUCCGGUAACACCACCCAACAUAAACAGAGAAUUGAUCGGAAUACCUCACCCUUAUGCACCGCCAACGGAACACUGGACACCUGAGAACCCAAUAUCACUGACGCCCAGUGAUAACUUACAAUCCUAUAGAUUAGCCUCAAUUCUACCUGCCAACACUCUCCAACCGCUCGAGACCACGUUCCAUUACAAACCACUACAACAUCCAGACACACGUCCAUAAUGGAGCUCCAACACAAACCAGACGACUCACACCCAUUAAACCAGCACUCCGUGCCGCCUG
10	0	50	50.0858	50	GCUCACGCCGCUUCUAGAACGAACGGAAUACUCGCAUUUGAUCAUGCUGAGUAGUUCGUCAAUAAAUGAACGCGCCAGAAUACCUAUAAACACAUCGGUUCCGAGGUUUAUAGAAUAGUAUUCCCUCUAUGAUGACCCUCCGCCUAACCACACUGCCCAAAGGGCAGACGGCGACCAGUCUCAUAGCGCACUGGCUCGAUCCAACCAUAUGGCGUGCGAUCGAAUUUAGCAUAGAAUAGCCGGUACCUGAGGACAGUAACAUAACUCAGGUAGUCCCUUGUUAGCAAUGUAAAUUGCUAACAAGGGACCUACGCUGCGGAGCGCCGUUAGACACAAGGCGCCAACACCACCGACAGCGUAGUCUAUGAAAGAUCGCUGGACAAGAGCCAGGUCCACACC…
mean	0.549	-	-	-	-
median	0	-	-	-	-

## Sheet: Table S14
Additional file 2:Table S14 The detailed results of single-target pseudoknot designs (Pseudobase dataset; IPknot was used as the structure prediction method).
target (Pseudobase ID)	str. sim.	Nsq	GC	Nsuccess	selected sequence**
PKB00001	1	50	51.0638	42	UGUUUAAACUAAAGCCGGCGGUACUGGGCGCCGGAAAGCCCAUAUUU
PKB00002	1	50	50	50	UUAUGAAUAUAACGCGGGAUCGGGCCCGCUCAAUACCCGAAUAGUUCGCU
PKB00003	1	50	50	50	CAUUAUAUUCACAAGAGCCGCGUAUCCGCCGCGGCAAUUCAAGUUAGGCGGAAU
PKB00004	1	50	50	50	UUCAAAGAUUUAAUAGCGCGAACGGCCCCGCGCAUUUAUAAUUCGGGCCG
PKB00005	1	50	48.7805	50	UUUACAGAUAUAUUACCCGAUAGCGCCGGGUUGGGCGCAUA
PKB00006	1	50	50	22	AAAUAGAAUGAGAAACGGGAUCGCGGCCCGAAUGCUGCGUAU
PKB00007	1	50	50	50	UAUUAUAUAAAUCGAAGCGUUGCGCCGCGCUUUCGGCGCUCU
PKB00008	1	50	50	4	AACAACAUGUAUUACCGUUCGCGGGCGGAAUCCGCGUUAU
PKB00010	1	50	50	50	AAUAUUAUGGUUAAGGGUUAGGCCCGCCCAACGGGCCAAA
PKB00012	1	50	50	50	AUUCUUAUAUUAUACCGCUCGCCCGCGGUCACGGGCUAAA
PKB00015	1	50	51.2195	41	AUAAGUAUGAGUUUCGGUUGCCGGGCCGUUUCCCGGCUUAU
PKB00017	1	50	50	50	AAAUAAGAUAUAUCAGGCGGAUCGGCCGCCAAAGGCCGUUGU
PKB00018	1	50	50	50	GAUUACUCAAUAGCUCCCAAAGGCCGGGUUGGCCAUAA
PKB00022	1	50	51.2821	50	AAAUUAUCUAGAUACGGCCAUGGGCGCCGAAGCCCUCUU
PKB00025	1	50	51.3514	50	CAUAAUCUAAUAUCAGCCUACGCCGGCAUGGCGGUUC
PKB00030	1	50	48.7805	50	UGAUAUAUGUCUUAAGCCUAACCCGCGGCAUAGCGGGACAA
PKB00031	1	50	50	50	UAAUUAAUACGCUAUGGCAUACCCGCGCCUAUGCGGGCUU
PKB00032	1	50	50	3	UUAUUUAGAUUGACCCUCGGGGGCGGGUAGUCCUCUUA
PKB00033	1	50	50	50	AUAAACUUAUUAUCCGGCAAGCGGCCGGUGUGCCGCAUAA
PKB00042	1	50	48.7179	50	AAUCUUAUAGUUACCGCAUCCGAGCGGCGAAUGUUUCGG
PKB00043	1	50	48.7179	50	ACUUCUUAAUACACCGGUAGGGCCCGGAAUAUAUAGCCC
PKB00044	1	50	48.7179	33	GAUAAACUAAUACGGCCCACCCAGGUCGAAUAUCUAGGG
PKB00045	1	50	51.2195	27	UAAUAAUAUUAACGCCGCGAACCCGCGUGGCAAAUAGCGGG
PKB00046	1	50	51.2821	50	AUAAUAAUGAUUGGGCGAUGCGGCGCCCUUAUUUGCCGC
PKB00047	1	50	50.8197	49	UAAUAAAUCUUGGCGGAGCACCCGCGGGCUCUCGCCUUAUAAUUUGAAUUCAUUCCGCGGG
PKB00048	0.967213	50	50.8197	0	UAUAAUUUAAACCCGGCUGAAGCCGCGCCUGCCGGGAUAAUGUAAAGAAAGUAAGCGCGGC
PKB00049	1	50	50	50	GCGUCAUGAUGGAAGGCGCUUUAACCAUCA
PKB00050	1	50	49.1525	10	UGGCAUGCCGGUUGGCAUAGCGCGGUCUUCUGGUAUACAUGUCAAAUAUAAAUACGCGC
PKB00051	1	50	50	50	GACCAAACGGGAAGGCGGUCCUGAAAGGUCUUUAAUUAAAUCCGCC
PKB00052	1	50	50	14	CCUUGGUGACUUAAACGGUCGCUUAUGUCGCCGAGGUUUAUUAAAGCGUCCG
PKB00053	1	50	50	50	UAGCCACCAGGGCAUAUAUUGG
PKB00054	1	50	50	36	GCGAUAGGCUCGCAUAAGUCUA
PKB00055	0.933333	50	50	0	CGCCUAAUUGCUGUGGCGAAUAAUGUCAGC
PKB00056	1	50	50	44	CAAUUCUCCCGGGAUUGAUUUGGG
PKB00057	1	50	50.7463	33	CGUUUCUAAUACCCGGCGGAAAUUCUCUAGGGUUUAUCCCUAGGGCCGCAGAGACGUAAAUAUCGGG
PKB00064	1	50	50	50	UUAUAUUACCGCGAAUGGCACGCGGAUGCCAA
PKB00065	0.869565	50	50	0	CCCUUGGGUUAGUCCUCGUAUUAACCCAAUAUAUCGAGGGCAAGGG
PKB00066	1	50	50	50	AGAAUAUGGCUCCGCGCAGUAGCCUUAUAAAGCGCGCUUA
PKB00067	1	50	50	48	GUUGCAAAGGAGCGCGACAAUUAAAGCCCU
PKB00068	1	50	50	42	GCGUCGCUAAUGCCCUGGUCGGCAUUAAUAUAUGGGCUACAUGCGUCGCAAAUAAUAAUUAGCCGGCC
PKB00069	1	50	50.8197	35	CCGGGCGGCAAUUAUUAUUAAAUUUGAAAUAUAGGCGCGGGCUGCUCUGGAUUCCGACGCC
PKB00070	1	50	50.9091	4	CUCGCUUCGGUGAUAGGGUCGCAUCUCCAUAGCGAGGUUAAAUAAUAGCGAACCC
PKB00071	0.925926	50	50	0	CGACUGCUCGCGGUUAUUCCUGGACUUAAGGCCUAAACGCGUCCGCGGCAGUCGGACAAAAUAAUCUCUACCUCUUAAAUGGCCUCAUAGUCCAAUCUUAUAUGCGCG
PKB00072	1	50	50.7463	50	CGCGAGGCGCGACGCCGGGCGCGCCCGCGAUAAAUAUUAAUAAAUUAUAUAAAUUUAAUACCCGGCG
PKB00073	1	50	51.5152	50	AGGCACACAGGAGCGUGCCAUAUAAAGCUCUUG
PKB00074	1	50	50	44	CAGGACACGAGGCCUGAUAUUUCUUGUG
PKB00075	1	50	50	5	UCUGUAACAUACUUGAAGGGAGGUUAAACCCGUUACAGCCACCUGGGCCGCGACAGGUAACCUGUUGCGAGCCCUUAAUUUCAGGUUA
PKB00076	1	50	50.5618	28	GUGCGACUAUAUUAUCCCGGGCUAUAAAUGCCGUUGCACAAUCGGGCCGUAUAGCGCAUUUGCGCAUCGGCCCGUAUAAUCGGGUUUAA
PKB00077	0.969231	50	50.7692	0	UUGCGGAGCAUAAGAGGCCAAAGCACCGCAUGGCAGGGAUUUAUCCUGCCUAUUAUUAUGGCCCA
PKB00078	1	50	50	50	UAUUUAUUAAACCGGCGCCACCGCGGCGGCGACCGGAUUUAUUAAUAUAUAAUCGCCGCGGA
PKB00079	1	50	50.8197	23	GUUACUAAAUAGUCCGCGCAACGGGCCGGCGCGGGCAAUAUAAUUUAAUAAUUCGGCCCGA
PKB00080	1	50	51.0204	50	AAAUAUUUAUUAUAGCCCGUCGGCGCGUCGGGCAUAUAUAUCGCGCCGC
PKB00081	1	50	50	37	GCCAAUUGGUUCGGCUUAUAAGGACC
PKB00082	1	50	50	50	UUGCGAUACCGGCGCUUAUAUUCGGA
PKB00083	1	50	50	41	UCGGUCUUUCGCCGUAUCGAAAGU
PKB00084	0.9375	50	50	0	ACGCGUAUAUGCCUCCGCGAUAUAAGAAGGCU
PKB00085	1	50	50	43	UGCGUUGAUCUGCGCUACAGAUCU
PKB00086	1	50	50	50	ACGGAAGUUGCCGAAUCAGCUA
PKB00088	1	50	50	50	UAUAUUUGAAACGGCGGGCAAAGGGCGGGCCCAGCCGAAUUAUAGAAAGAAUAUUCCGCCCA
PKB00089	1	50	51.5152	15	AUGAUGGACAUCCCGGUCCGUCAAUUAUCGGGU
PKB00091	0.939394	50	51.5152	0	ACCCGAAUAACGCUCCGGGAUAAAUGUGGCGAA
PKB00092	1	50	51.8519	50	AGUCGCUGGGAUGCGACAAAUAUCCCU
PKB00094	1	50	51.5152	50	ACGGCAUAAACGGGAGCCGAAUCAUAACCCGAA
PKB00095	1	50	52.1739	50	AGGCUGUCGGCCAUAAUUCGACU
PKB00098	1	50	50	50	AUUAAAUAAUUCGGCGCACGACCGGCCGCGGCGCCGUUUAAAUUAACUUAAUUUCGGCCGGA
PKB00099	1	50	50.7937	50	UUUAUAAAUUUGCCCGGCCAGCCGCCCGGCCUGGGCUUAUAAAGAUAUUCUAUUGGGCGGCAA
PKB00100	1	50	51.6129	50	UCGAUCCUAUCUGGCGGAUCGUAAGCCAGAA
PKB00101	1	50	50	43	UCGGCUGACAUUGCCGUUAAGUGUCU
PKB00102	1	50	50	50	UCUGGUGGGUCCAGUAUAAACCCU
PKB00103	1	50	52	50	AGGCACCGCGCCAAUAUUAUGUGGA
PKB00104	1	50	50	19	AGGGAGUCGGAACCCUUUAUCUGACA
PKB00106	1	50	50	19	UAUUUAAAUUAAAUCUGUCGCGGCUGGCCGGCGCCGCGGUAGGAAAUAUAAUAAGCCGGCCU
PKB00107	1	50	50	50	UCUUAUUAAAUUUAGCCGGCACGCGGCGCCGGCAAUUAUAUUAUCGCCGCGA
PKB00108	1	50	51.4286	16	AAAGCGGAUAACGUGGUCCCGCUAAAGAUCGCGUA
PKB00110	0.939394	50	51.5152	0	AGCCGUAAUUCCAGCCGGCAAUUAAGUCUGGGU
PKB00120	1	50	50	50	UCCUUGCUGGGACCGCAGGGUAUAAUUAUGGUCCUU
PKB00121	1	50	50	50	ACGGUAGCGUGCCGAAAUAACACGUA
PKB00122	1	50	51.6129	45	AGACCGUUAACUCCUGCGGUCAACAGGAGUA
PKB00123	1	50	50	50	UAGGCUUGCUCUAGCCUAUUAGGGCU
PKB00124	1	50	51.7241	6	UGCCUGCCGGACGGCAAAUAAGUUUGGUU
PKB00125	1	50	52	29	AGGGUAUUCCGUCCCAUUGCGGAAA
PKB00126	1	50	51.8519	21	UACGGAUGGUGCUCCGUAAUGGCAUCU
PKB00127	1	50	50	3	CAUAAAUAUAAUUCGGGCUACCCUUUGGCGCCUAGGGUAGCCCGUUAACCCUUGGCGCUUUA
PKB00128	1	50	49.1525	8	UAAUAUAAUAUGAGGUGGGCCGCAUUAGCCGGGUGGCCCGUCUAAUUAAUAACCCGGCU
PKB00129	1	50	50	15	AGCCUCUUGGUCGGUAGCGAUUGUUCACAUUUAGUGGACGAUCGCAAUCGAAGGCGAAAUUCCGACCU
PKB00131	1	50	50	43	CGCUCAUGGGUUCGAGCGAAAUUGACAUGAUAAUACAUGUCUGGGCCC
PKB00132	1	50	51.0204	50	GUAGCUAGCCCGGCUACUAAUUGUUCCGAAUAAUUAUCGGGACUCGGGC
PKB00134	1	50	50.365	34	UAUACCAGUGCUACUCAGCAUCGCUGCGCUGAGAUAUUAUGGCGUAUAAUUACGCCUAACCCGGCCGGCAUAAAGCCGGCCAUUAGGGUGUACUGGACCCGGUCCAUAUAAGGACCGGGAAUAUAAAGCAGCGAUAU
PKB00135	1	50	50	46	AUCCGCGGCUUAGGCGCAACAGCCCGCGCUUUUAUUGCCACUAGUGUUAUAUAAGCACUUUAUGUGGCGCCGUGGCGUGCGAUCAAUUGAUCGCGCGUAUUAAUUUGGGCUGAUUU
PKB00136	1	50	50	5	AGGAACGCUAGGGUUCUAGCCGCCGAAUCCACUAUUUCCUUGUUGGUACAAGGUUCCGGGACUGGACGAUAAGUCCAGUUAUUAUCCCGGGCGUUCCCGUGGUUUAAAUAAACCGCGUACAAUAGGCGGCAAUA
PKB00137	1	50	50.3759	9	AGACCUGCAUUGUCGUAACGCCCAACGACAUAAGUAUAUCGUUCAUUGGAACGAUUACCUCGCAGCGGAUAUAACCGCUGCUCUUGAGGGUGGGUCCUGGAUGGUAACCCGUCCGGAAUUUAUCGGGCGAUUU
PKB00138	1	50	50	50	AGUCGUGUAAUCUCGGAAUGGCGCAUCCGAGUAUUCUCUGGUUAAUCCAGGGUACACGGCACCGGGCUUAUUGCCCGGAUAUAUUUAGCGCCUUUA
PKB00139	1	50	50	40	AUGCGACUAUAACCCGGGCAUUAAUCGAGCCGGUUAAUUCGGCUCGUGCCAGUCGCUAAUAAAUACGGGU
PKB00140	1	50	50.7246	25	UCUGAUUUGUAAUGCCCCUGGCCUCCAACGCUUAUUGCGAGGUGGUCAGCAAGUCGGUUUAAUAGGGCA
PKB00141	0.971429	50	51.4286	0	AGCCGCGUGCUAUACCCAGUCUGCAUCGACAUUUGGUCGUAAACAGACGUGUGCGGUAAUUUGUCUGGGA
PKB00142	1	50	50.7042	39	UGACGCACUUAAGGCGGAUGGCUAUUGUCACUCUAAUUGGGAGACGGCCAUGUGCGUCUAAAUUACCGCCU
PKB00143	1	50	50.7042	36	UGACUAGGAUUAGCACUGCCAUAUUCCGGGCGCUAUUUGCGCCUGGAGGCCCUGGUCUUAAAUUUAGUGCA
PKB00144	1	50	50.7042	29	UGUUUCCGUAUAACCGGCGCGAAAUUUGAACCCGAUUAACGGGUUCACGCGGCGGAAGCUAUUUAACCGGU
PKB00145	1	50	50	50	UGCUGCAUGGUCCGACGCGAGUAUAUUUAUCUCGCGUGCAGCUAUUAUAUACGGGCCU
PKB00146	1	50	50	34	ACGUGCUAAGUUCCGGACCCUAAGGGCCGCGCGAUAAAUUUAUAGGAACA
PKB00147	1	50	50.9804	40	AGUGUCCGGUGUAUGGAUGGCGACCACUGGAUACAAUUAAAGUCGCCUCCA
PKB00148	1	50	50	15	CCGUUGAGUGCAAGGUGGGCGCAUAUUAAGCGCUCUUUCCCUGUCCUUCGUAUGUUGCAUUCCUCGAAGUAA
PKB00149	1	50	50	39	AUUAUGCCACCUUGAUCCGGACACGGGAAAUAUCCCGGUCCUGGAUCAUGGAUUACGUAUCGCCAAGGCAUAAUCUAAAUUGAGGCGGACGG
PKB00150	1	50	50.9434	50	AGCCCAUUGGAGAGCGCAUUAUUAUUUGCGCGGGUAAUCCACACUCCGUGGAA
PKB00151	1	50	50	40	AGCUGUUUAUGGCCGGCAGCAAUUUGGCCAAA
PKB00152	1	50	50	33	AGGGUUCAGGGACCCAUAUCUCUGAU
PKB00154	1	50	50	50	UGCUACACCGUCGUAGCUUGAUGGAA
PKB00155	1	50	52.381	41	AGGCUGUAGUGCCAUGCUACU
PKB00157	1	50	50	40	ACGCUUUCGUGGAGCGAUAUUCACGU
PKB00158	1	50	50	50	AGCAGAAUUUCCGAGCUGCAUACUCGGU
PKB00159	0.92	50	52	0	UCGGUCGCUUUCCGUUAUGUAGCGU
PKB00160	1	50	50	50	ACGGAGUUUGCCGUCUCCGAUAUAUUACGGCU
PKB00162	1	50	51.4286	50	UGCUGAGUCCGGCCUCAGCUUAAAUUAUAGCCGGU
PKB00163	1	50	51.0638	50	GCCACGUGACUGCUCUGUCGCGAAUUUCUAUUGAGCUAUGUAGGGCU
PKB00164	1	50	50	50	ACGACGUCCAUGACGCGAUCGCCGACGCGUCUAAUGCCAACUAUAAUGUUGGCGGAUGUCGACGCAUGUAUUUCGUGCGAAUAUUAUCGGCGAAUA
PKB00165	1	50	52.1739	32	AGCCUGCGAUGGCAUAAGUUGCU
PKB00167	0.942857	50	51.4286	0	UGUGGUACACGGCUGCCACAAAUAUCAGGCUGUGA
PKB00168	1	50	50.4762	45	ACGCAUUAAUUAUGCGCCUUUGCGCGUUGGCGCUAUAUGCCGGGUAAUCCCGGUUUAAUGCGAGCCGGCCUACAAAUAGUAGGCCGGCAAAUAUAUCGCGCUAUA
PKB00169	1	50	50.6849	7	AUAGAGACGAGGCACGCCGCAUUUAUCAAGCUUCGUCUUUAAAUAUGGCUGCGAAGCGGCGUCGCAACCUGUA
PKB00170	0.973684	50	50	0	ACGCUAUAGCGUCGGAUCUCAAUUAAAUAAUUGGGCUUGAGGGUAUUGAGAUCCGACGCGCGUUCCCUCAAGCCCU
PKB00171	1	50	60	2	AUAUCACAGGGCCUCGAAAGGCCGAUCGGCCGCGGCCUUUCGAGUAGUUAUAUGAGGCAGCGGCCGGCCUCAUUG
PKB00172	1	50	51.2821	50	AGCCGAGAAAUAUAUAGGACGCCUCGGCAAAGCGUCCAA
PKB00173	1	50	50.6849	50	CGGAAGCGCCUAUCCGAUUAUUAACACGCGGCGCCGUCUAUUGGGUUAAAGCCCUGACGUAUUUAAAGCGUGA
PKB00174	1	50	50	41	UAUAUUUAGCCGAGGGCGGCGGUAAUUAAUUUAGGCCCGGGCGACUAAUCUCUGAAUUUACAGAGUAGUCGGGACGCUUAUGCGUCCUUAUAUCCGCCGCCCUUCGGCAUUAAUAAUUUCCCGGGCCU
PKB00175	1	50	50.8772	50	AGCCGCCGCGGGCGGCGGCAAACUUAUAUUUGUAUUAAUAUGUAUUCAACGCCCGCU
PKB00176	1	50	51.5152	50	UAGCCAGAUCCAGGGCUGGCAUAUAAUCCUGGU
PKB00177	1	50	50	39	UAAAUACUUUAAGGCCGUGGGCCCUAUAAACCUGCCUGGGCCCUCGGCCCAUCUUAAUAGGCAGGAUUAA
PKB00178	1	50	51.1111	8	UAGCCGUAUGCCCGGCCCAAAUGAAUUGGAGGGCUUCUGAUUCAA
PKB00179	1	50	50	45	UCCCUUGAGUUAUAUGUUGACAAUACCGGGCGCAUGCAACAUGAAACUCGAGGGUUGCGCCCGGAUAU
PKB00180	1	50	50	49	UGACCUAAAUGGCGGAAACCAAUUCCCUGGCAGGAAUCCGUCAUAUGGGUCUAUAGCCAGGGUU
PKB00181	0.928571	50	50	0	ACACUCCAUUAUAUACGCAAUUAAGCGGGUGCCGGAUCCAUGGAGUGUUUCCGGCU
PKB00183	1	50	51.8519	8	ACCGAGCUGUAGCGGAAUACUACGGUA
PKB00184	1	50	51.6129	50	AGCGGAAGAGUUCUCCGCAUAUUUGGGCUCA
PKB00186	1	50	51.7241	50	AGCUGGUCGUGGAUCUAGCAUAACCACGU
PKB00187	1	50	51.8519	50	UCUGGAAUCCGCCCAGUAAAUUGCGGU
PKB00188	1	50	52.1739	50	UGCGUUGGAUCCGCAAAGAUCCU
PKB00189	1	50	50	32	UGCGGUCUCUUUCCCGCUUUGAAAGAGU
PKB00190	1	50	51.0638	50	UGCUGAAUGCGGUACCCGCACCGCUACAGCUUAUUAAUUGCGGGAUA
PKB00191	0.964602	50	52.2124	0	UGACCGAUUUCCCGGCGACUGGCGCGCCGGAAAUGAAAUUGGUUUGUGUGCGGUGAUCUAACGAUCAUCGCACAGUUCCUCCGAGAUUUCUCGGAGUUAUACUUGCGCCAGUU
PKB00192	1	50	50	50	UAAGCGGCGUAAACCAACUCGAAACGCCGCUCGGGUUGGUAAAUAA
PKB00193	0.951219	50	50	0	UCAGCAUACAUAGGUACUCUCAACUUACGUCCGCUUGAGAGCUUAUGUAGCGAAGCGGACGCCCGAUCCUAUUAGGAAGGGA
PKB00194	1	50	50	22	AUGGGAACACGUUCCCAAUUGGCGUGUA
PKB00197	1	50	51.7241	50	UAGGGCACGGUGAAGUCCAUAAACACCGA
PKB00198	1	50	50	50	UGCGCAACCGGAGCGCUAAAUAAUAUCCGGAA
PKB00201	1	50	51.7241	31	AUCGGUGAAGCGGCCGAUUAACCGUUUCU
PKB00202	1	50	50	40	AGGGCUAUGUGCUACGCCCAUUAUAAGUAGCGCU
PKB00204	1	50	51.7241	50	ACGUGUUAGUCCGCACGAAAUAACGGGCA
PKB00205	1	50	50	1	UCCUAGCAGAUGUAGCGGGCCUUCUGGCACCAAGGAAUAAUCACAUCA
PKB00206	1	50	51.1111	50	AAAGCGCCCAUAAAUAUUUAAUGCCGCGGGCGCAAUUGCGGCCUU
PKB00207	1	50	51.1111	50	AAUCCUGGCUAUAUAUUAUUUGCGCCGGCCGGGUUUACGGCGCUU
PKB00208	0.945205	50	50.6849	0	UUUACUAGGCGUGCUCCUUGGAGACUAUUGUCUAAUCAGGGCCAGGCGUGCAGCUGGUAAUUAUAGGCCCUGU
PKB00209	0.947368	50	50	0	AGGUUGAAGUGGUUCCCUAGGGCUGUAAUCAGCUAAGCGCCGUUGAGCCACAAUUCGACUAAUAUAUGCGGCGCAA
PKB00210	1	50	50	49	AGCGCUCAAGGGUUAGGUCGCGUUCCCAGGCGGAUGUCAAUUGACGUCACUAUAUAUAUAGAAUCGCCAGAGCGCAUUUAUUCGCGACCA
PKB00211	1	50	50	4	GUACAUGAAUCUGAGGUUUCGCUGUUAUUAAUAUAAGCUCCGACAACACGGCGAGGCCGCCGUCGUGUAGAUGAGCUGGA
PKB00212	1	50	50	8	AGCGGCACCGUUAAUACGGAUAAAUUCUCUAGCGCCGCGGCGAAUAACGCCAACGCUAAAGAAA
PKB00213	1	50	51.1111	50	UUCGUGUAUCCGCAGCUCCGCGGUUCGCGAUUAUAUUUAGGAGCA
PKB00214	1	50	51.8519	3	UGCCGGUGGGAAUUAUACGGCCGGCGAUUUAAAUAGGCCCAAAUAUUCGUCGGCCGAUUUACUCACCGGCUUUGGGCCUAU
PKB00216	1	50	51.1111	50	UCGACAAACCCGGUGGACCCUGGGAAGUCGUAAUAUAUUGGUCCA
PKB00217	1	50	50.6849	16	AUAAUUAUAUUUAUCGCCCGCCGGGCGGUCGGGUUACCGGCGGGUGAAUUUAUCAAUGUUUCUGGUCCCGACA
PKB00218	1	50	50	39	UUUAAUAUAAUACCGCCGACGGGCGAUUUGGCCGCGCGUUCGCGGCGGAAAUUAAAUAUAAUUCGCGGCCAU
PKB00219	1	50	50.6024	48	AAGUGGCCGCAUUUAUCGGUCGUGGUAAAUUUAAAGGCGGCAUAUUAUUCCGCGGCCGUUUAGCGGCUGCUAUAGCCGCCAAA
PKB00220	1	50	50	50	AGAGCAAGCCGUUAACGGCAUAAAGGACACGGCCGCUCACGAUAAUUUCGAUAGGCUGAGUCUA
PKB00221	1	50	51.1111	50	UACCGGAUAACGGAGCGGCCCGAUUCCGGUUUAUAAUUAGCUGCU
PKB00222	1	50	50	18	UGUUGUUGGAAUAUACGGCGUGCCUUAAUAAUAAGCCCGCAAUAAAUUGGCACGCCGAUUACCGGCGGCUAGCGGGCAUU
PKB00224	1	50	51.1628	50	AGCUCUAAGGCUACCGGCAGCCAUGAGCAUUAUUAUAGCCGGA
PKB00225	1	50	50.6173	50	UGCUCCGGGCAAAUUUAGUGCCCGAAAUUUAAACGCUCCCAUAUUAUACGGGCGCUUUAAGCCCGGGGCUAGGGAGUGUAA
PKB00226	1	50	50	26	UCGGGAUGGCCUUGAGGCCUAAUACCUCUAGUCACCCGGAUCUUAUUGAUCACAGACUUGAGGA
PKB00227	1	50	50	50	UGUGAUAUUCCCGUCCGGCCGGGUAAUCACUAAUAAAUGCCGGA
PKB00228	1	50	50	45	AGCUUCGCCCAAUUAUUGAGUGAGCUAUUUAAUAAUGCGGCCGUAUAUAGGUUCGCUCGUUUAGGGCGGAGCAUCGGCCGCU
PKB00229	1	50	50.7463	50	AUGUCCAUCUGGUAUACCGGUAUAACCGUACAGGAGGACGCUCGUAAAUCGAGCAAACCUGAGCGGA
PKB00230	1	50	50	44	AGCUUUCGACAAUGGACCCGGCCAUGUACGUAAGCAAUUAAACCGGGU
PKB00231	1	50	50.7042	42	ACACGGGUCGUUAAUACACGGUUCAUAUAUCGGCGUAAUUUAGGGCCGUGAAAUCGGCUCGUGAUCGCCGU
PKB00232	1	50	50	47	UCCCAAGGCGUAAUUGCCAUAAUUCGGAGCCGAGGGAACGUAUAUAACGAUAACGGCACCGU
PKB00233	1	50	50.7042	50	UUAUUUAAUUAACGGGACUGGCCCGAUAACCGCGCCCGGGCCGUCCCGAAAUUUAUAAUUAAAGGCGCGGA
PKB00234	1	50	50	47	AGACGCGAACCGUUAGACUUAGUUCGGAGACCGGGCUCUCGGUAAUAACUGAGAGCCCGGUCACGUGUCAUAUAUUCUAAGUCA
PKB00235	1	50	50.6494	50	GCGUGGAAUUCAGGGCCACGCUCAGCCAAAUAUAGGCUGUUAUAUAAUUCGCUGCCUAAUUAAUUGGCGGCGCCCUG
PKB00236	1	50	50	7	UUCUAUCGGCGGAGGCCCGCUAAUGGUAUUAAAUUCGUCGACCUAUAAAUCCUUAUCCGCCGCCUCCGCCAAAUUACCGGACAGGUUAUAGGUACAGAAUUCAUACCCUCCUAGACGGGC
PKB00237	1	50	50	50	ACGUCAAAGCACUGACGAAAUUUGUGCACUGGGCCUGCGUGGCGCUGCGGUUAAAUUCCGCUUUAAUGCGCCACGCUGGCCACAGAUAAUAUUAUU
PKB00238	1	50	50	44	AGCGCCGCCAUUGGCGAGCAAAUGCAGCAUGUUCGUCUUAAGGAAUAUUGCGCUUUAAUGCGCCGGCGCAUAAAUUUAGCUGCU
PKB00239	1	50	50	50	AGCCAUACCUGAUCAAUACCGCGUAGAUCAUGGAAUUGGCAAUGGGAAAGCGCCAUUGGCGCUCCCUACGCGGAUAUAUA
PKB00240	1	50	51.2195	50	CAUAUGUAUCACUUCGGCUCCCGUGCCGUAUUAAAUCGGGC
PKB00241	1	50	50	50	ACCAGGUUAUCGAGGUCCUGGAUAAAUGCCUCGU
PKB00242	1	50	50	5	AGCCGUAAGUUCUCAGCGGCUUAUACUGAGAGCA
PKB00243	1	50	50.4132	25	ACCCGCGGCGUUAACCGCCAAUAUAAGGCGGCCGUUAAUAUAACCGGCCCGCACGGCCGCCAAGGCGGAAUAGCCGCUGGGAUUAUUUAAAUUUAAUUUAAUAUAUAUUUGCGUGGCCGGA
PKB00244	1	50	50.9091	5	UGCGAGUCGACAUAAUAUUUCCCGGCGGUCGGUUCGCUUAAUUUAACGCCUGGGU
PKB00245	1	50	51.4286	50	ACACGGGUAGGGCCUCCGUGAAUAUUUAUGGCCUA
PKB00246	1	50	50	50	GCACGACAAUAUCCCGGUCGAAGCUAAAUAUGGG
PKB00247	1	50	50	50	UCACUACCGGGUGUUCUGGAAA
PKB00248	1	50	50	6	AGAGGAGAUAAGGUACGUCUAAUGGCGCGGUUUAUUCGCGCCUGACGCUUCUCAUAUGACGUACGA
PKB00251	1	50	50	33	AGGGUAUCGGUUCCCAUAAUGCCGAA
PKB00252	1	50	50	39	GGAACCUGGUGCAAUGCGGCUAUAAAGCCGUGCACCUGCGGAAGCGAAAUAGGUUCCAAUAACCCGCAUAUAUUAAUGCGGGAAACGCUUCCGCUCAGAUGUUACAUCUG
PKB00253	0.878049	50	50	0	AAUUAUUUAAACCGGCGGGCGGCCGAUUCGGCCCGGCCGCCCGCCGGAAUUUAUCUAAAUUAUAAUUUAACAAUCUGGCCGA
PKB00254	1	50	50	8	UUUAUAUUUAAUCCCGUAGCGGGUUUCGGCGCUUCCGCUAUGGGCUUGCGCCAAUUAGAAAGGCAGUAAGUGAAGACGCCGA
PKB00255	1	50	50	50	AGGCCUCUGUUAUAAAUAUAAUAUCGUGGUGGCGACAGAGGCCUACGCCACCACGU
PKB00257	1	50	50	50	UAUUUAUUAUAUGGGCACUCGGUAUCCGGCGGAGCCGGGAAUUGCCCUUAAAUAUUCUCCGCCGGU
PKB00258	1	50	50	6	UCAACAACUAUAUGCUCAGCACGCAGUGGCGGAGCGUGUUGGGUUCUAAAUAUUCCGCCA
PKB00259	1	50	50.8772	12	AGGCCGGAUUAAGGCGAAAUCGCCGGGCGUCGGCCAUAAUAUAAUUAUAUACGCCCU
PKB00260	1	50	50.8772	50	ACGCCCAGAUUCCCGAAUAAACGGGCCGGAGGGCGAUAUUUAAUUGUCUUUAACCGG
PKB00261	1	50	50.8475	50	AGGGUGGUAAAUGCGCCAAUUGGCGCCCGGCCCGUCCAAAUUAUAAUUUAAUAGCCGGA
PKB00262	1	50	50	7	AUGUUACGCAUAGUCGUCUAUCGGCACCGGCGUGGCAAAUAAUACUGCCUAUUCGG
PKB00263	1	50	50	29	AGUCGGUGUGAAUAGCCGGUAUUCCGGCAGCGGUCGUCGGCAAAUAAUUAAAUUAGUCCGCA
PKB00265	1	50	50.8197	2	AGCGAUGCCAUAUUGCCCAAAUGGGCCCGGGAGGCGUUGCAUAAAGUAUAAAUUAUCCCGG
PKB00266	1	50	48.9362	18	ACCGGCAUAAUAAACGGCGUGCCGGAAAGUUUCUUGUAACGCCGAUA
PKB00267	1	50	50	28	UCCCGCGCUGAAUUAAUGUCGCACGAUUACGUGCGACCCGGCUGGUGUGGGUUAAUAAUAAUAAAGCCGGAU
PKB00268	1	50	50	11	UCGCCGCGAUAGGCCACGUGGUGUAAUAUAAUAAGGCCAU
PKB00269	1	50	50	32	UGUCCGUGUUUAUUUGUCGCUGGUUAAAUCCAGCGACUAUUGCGCCCGCGGACUUUAGGCGCUAUU
PKB00270	1	50	50	44	UGGCAGUGGUAUAUAUUAUUUAAUGCGCCAAUUAGGCGCAGCCCGUCCACUGUCUCGGGCAU
PKB00271	1	50	50.6667	37	ACCGCAUAAUGGCGAUAUAUACGCUCCGGCCGCGGGCCCGCAUUUGCGGGCAAUAAUUAUUAUAUAAAUGGUCGG
PKB00272	1	50	50	46	UCUCGCGUUAUAAAGAGCUAUGAUUUAUGUCGAGCUCCCGGCCAACGCGGGUUAUAGGCCGGUAUA
PKB00273	1	50	50	50	UCCGCGUAUAUAUAACACCGGGCAAUAUUUAAAUGACGCGGGCCCGGA
PKB00274	1	50	51.0204	50	ACGCGCCUUAACAUUUAUGCCGGGAUUUAUAAUAUUGGCGCGCCCGGCU
PKB00275	1	50	50.5882	50	ACGCGGCAAUAAUACGGGCCGCCGCGAAUAACCGUGCCAUAUAUGACGAUAAAUAUCGUCAAUAAUAGGCGCGGAAAUGGCCCGA
PKB00276	1	50	50.6849	41	UCGCGGCCUGGCGGAAAAUUAUAAUACCGCUAGGAUAAUAAAUCCGAGAAUAGCCAUUGGCCCGCGCUCGGUA
PKB00277	1	50	51.3514	50	AGCCGCGAUAGAGGGUACGACGGCAAUAUAUCCCUUU
PKB00278	1	50	51.7241	1	UGCCGACAAAGGGUAGUUGGCUAUUCCCU
PKB00279	1	50	52.381	40	AUUUGGAAGGGCCAGAACCCA
PKB00280	1	50	50	50	CAUAAUUCAAUAAGCCCGGCAUAUUGCGCCGCAUACCAAGCCGGGCAAUAAUCUAUUAACGCGGCGCA
PKB00281	1	50	51.1628	50	UUAUUCUAUAAAUCGCCGGUCGGACGGCGUCAAAUGCUCCGUC
PKB00282	1	50	50	50	ACCUGAUCCGGCAGGAAAUACCGGUAAU
PKB00283	1	50	51.7241	50	UCGCCAAGCCGGGCGUAUUACGGUAUAUU
PKB00284	1	50	50	50	AAGUCGUUCCGGCGGCAUUAUCCGGUAUAU
PKB00285	1	50	51.8519	50	AUCGCGAUGCUCCGCGUUUAUGAGCUA
PKB00286	1	50	50	50	UACCCGAUAGGCCGGGAUUUAGCCAAUUUG
PKB00287	1	50	50	50	UGUGGAACUGGCCGCUUUAACCAGAA
PKB00288	1	50	52	50	AGGCGAUGGGCGCUAAAUACCCUAU
PKB00289	1	50	50	50	AACCGCUACACCGCGGAAUUUGGUGAUA
PKB00293	1	50	50	50	UCACCAACCGGGUGUUUAACGGAA
PKB00294	1	50	52	38	UAGCCUUCGGCAGGCAAAUGCUGAU
PKB00296	1	50	50	50	AUCCCAGGUACAGGGUUAUGAGCCAA
PKB00297	1	50	51.5152	43	UGGGUGAUGUGAGGGCACCCUAUAAUCCUCACU
PKB00298	1	50	51.7241	50	AGGCUAUUCGCGGGCCAACUGCGUAUUAU
PKB00299	1	50	52	41	UGCCUCUUCAGGGCUACUGGAGUAA
PKB00300	1	50	51.3514	50	AUUAUAUGGGUGAAGCCGCGCACCCUAUUGCGGCAAU
PKB00301	1	50	51.3514	50	UUAAGAUCGCCGAUGGGCAACGGCGUAAAGCCCUAAU
PKB00302	1	50	51.6129	37	ACUGCGAUAAGGCCUUCGUGGUUAUUGGCCA
PKB00303	1	50	50	34	UUGGGCUUAAGCCUGUCCAUAUGGUCAGGCAUUCGGUAUGACCGCCAUAAGGCGCCCAUUAAAUAAGGUCAUCCGU
PKB00304	1	50	50	50	CGCCGAGUCGGAAUAUACGGCGUAAUAUAUCCGA
PKB00305	1	50	50	30	AGACCCAUAAACGCGGAAAUUAUUCACGCGUAUCAGCACGGGCUGCCAUUUGGCGGGUCAUUAUUUAAAGCCACGGCUGU
PKB00306	1	50	50	14	UGCUCCUUAUGUGGACUCAAUAGAGAACCACUACCAUGCUGGGCACGUAUUCGUGGAGCAUAGAUAGCCCUAGAUGGG
PKB00308	1	50	50	46	AACGCCCAUUUAACAGAUCUAAUUAGAUCUGUAUCCGGAGCCGGAGCCUAUUGGCGGGCGAUUAUUUAUCCGAGCCCGGU
PKB00309	0.958621	50	53.1034	0	AUAGAGUUGAUAGAUUUAACAGGCCGCGGACCACUCAACCCUAUCGGAGAUUUGCCGAGCAAGGCAAGAGGCCAUGACGCGGCAGUAAGGCCGUCCCUACUCGGCGGUAACCACAGGCAACAGAGCAGGUCCUAUAAAUUACAUC
PKB00310	0.969231	50	60.7692	0	UCAAACAGCCCGGCCGACACCGCCCGGGAAUCCACGACGGGCAGGUUUAUUAGAACGUCCGAUGCCGGGUAACUACGGGCGACUGAGACCAGCUCGGGAGGUACCCGUGGCGAGUGCGAUAGUUACAGAU
PKB00311	0.9	50	50	0	CGGCCCUGUUGAGAGUGUCAACUCAGCAAGUAGCGGGCGAUCGUGAACAGCAUAUGGGCCGUUUAUUAAGCUGACACACGCCCGCUGCUGCUGUUUGACACAUUCUUCAUCAAAUUAAAG
PKB00312	1	50	53.8462	4	ACUAACCGCGAAGCCGGCGUUACUAAUUAAGGCCCUAAUCCUCUAGAAUAACGGCAUAACCCAAUGGGACGCGGAGCGGAAUUAAGCCGCAGCCGAAUAUAUGAUGGUGGGCCCGCCCGGCCCUUAUAAC
PKB00313	0.969231	50	49.2308	0	AAUAUAUCAAGAAGCCGGCGAUUCCCAACCCAUGGAAAUCUCCUAGCCGUCAUCGGCAAAGGGAAUACCGGCAUCAUUUAACCCUAGCCGGGCGGCUAGGUUAACCGGGAGAGGGUAAACGAAUUAUAAA
PKB00314	0.970149	50	50.7463	0	CAGCUGUAUGUGCACAGGAUACUUAUUCCACAGCUGGUCCGCGGAUAUAUCCGCGGUUAUUGUGCAC
PKB00315	0.970149	50	50.7463	0	ACGAAACUUCUUUCUGGGCAUGUAAAGCCGUUUCGUCAGCCGCGGAUAACCGCGGCAAUACAGAAAG
PKB00323	0.988889	50	51.1111	0	CUAGAUCAAUAGUCGUGACCGCGGCUGACGCCUGUGGACACGAAACCUGGCAAAUUAGCGGACUUUAGCCGGAUCUAGAGGAAUCUCCCACGUAACAGUUCUGCAAGAAGAGAUUGGUUCUCUUCUUCUGAAGGCGCGCCGCCCAGAACGAUUUACGUGGGAGAGAACACUAAUUUCCAG
PKB00324	0.98895	50	54.1436	0	CUUCCGCACCUAGUCGAUACUCCGAAUAAGCGAGGUUCGUAUCGACAGCAUCACUUGCGUGGGUGGCGAACCCGCGGGAGCCUUAUAACCGUGAGACGUCAGCACAGGUUCGGCAACUCUAUUACCUGCGCCGAACGGACUUGCAUAAGUCAGCUGCUCACGGUUAGUUACACGCAAUGAU
PKB00325	0.910256	50	56.4103	0	ACCGGCCAACCAGAACGGGAUGCUAUAAUCCGGCCGGUGCAUUGGGACCCACUAAGAGGGUCCCUAUAUCUGUUCUGG
PKB00326	0.968254	50	50.7937	0	GCCGACCAGUAUGGAGGCCUUAAAUUGGCGGUCGGCUUCCUCUUAUAGAGGUUUACUCCAUAC
PKB00327	1	50	51.2195	2	GGGAGGGAUUGGUGAGUAACCUGCAGCAGAAGCACCCUUCCGCUAUGGUACAAGUCGUCUAGUACCAAACAAGUGGUUACUC
PKB00328	0.975309	50	50.6173	0	UGAGCUUAUUUAGCCAGAUCCUCCUCGUUUAGGAAAGCUCACGAGACGCUAGGCAAAGCCAGGCAGUCAAAUUGGAUCGGC
PKB00329	1	50	64.6341	1	UCGCGGGAAUAUGGGACGCCCUCCAGCUUAAGGACCCGCGAGCAGCCGGCGUGCUUAAGCACGCCGGUAUAAAUGGGCGCCC
PKB00330	0.96875	50	50	0	CCUCCCUAGGAACGGCGGGAUUUAUACCCAGGGAGGAAGCUUAAUUAUAAGCAUAAGCCGUUCC
PKB00332	0.941176	50	50	0	CUGGUCGAACCGAACUCCCUACUAAUGGGCGACCAGGUUAACGUGGUAAACCACGAAUAUAAGUUCGG
PKB00333	1	50	50	29	CCUCCCUAGGUACGAGCGAGGUUAACGCGGGAGGCCUAUGUUGCUAAUUUAGCAACUAUUAUCGUACC
PKB00334	0.948052	50	50.6494	0	GUUCCCUUAGCGUGUCGCCUACAUAUGGCAGGGAACGUAUUCGCGCUGUUUUUAAACUGCGCGGAAAUAAGACACGC
PKB00335	1	50	55.7692	3	UUCAGUGUAGCACGCCGGCAGCUUAAGCCCACUGAAGCGGAUGACGCGUGGUAAGUUCGGGCGUAUAAAUUAAUCGUCCCGAUCCACGUGUCCCAUUAGGCGGC
PKB00336	0.90566	50	70.7547	0	GGUCCUUAGGCCGCGGCGGCACCAACAGCCAAGGACCGGACCCACGGGCGCAGCUCUUCUUCUCCCGAGUGCAGUUGAGCGACGCCCGUGGGCUACCGACCGCGGC
PKB00337	0.924528	50	50.9434	0	GCGACCCAUCUGGCAAGGGGUCGUAUUCCCGGGUCGCCGAGAGGAGACGUUUGGUGGUAAGAUUAAUUAUAAAUACCACCUUACGUCUCCUCAAUAGCAUUGCCAG
PKB00338	0.939394	50	50	0	CCUCGUCAACACGCAGAGCAAGAUAAGCUGACGAGGUACAAUCGGAUAACCGAAGUAUACUGCGUG
PKB00339	0.942029	50	50.7246	0	CGGCCGUACCUUCUUCGGCAUCAAUAGCCACGGCCGGGUUAUAGGUUAUAAGACCUUUAUUGAAGAGGG
PKB00340	0.910448	50	50.7463	0	GUGGAGCAGCUUGCGGCCGUACUAUUUCGGGCUUCACGUAAUAGGAUUAUUCCAAUAACUCGCGGGU
PKB00341	1	50	55.2632	1	GUCCCACAUUAAACCGACCAGGGAGUGCUUAUCUCGUGGGACGCAUUGGCCCAAAUAGGGCCUAUUAACCUGGCGG
PKB00342	0.977273	50	53.4091	0	GCAGGUGUAUUAUAAUGCCCGGUGCCUGCUAUAGGCCACCUGCGCAGAGGACAUGCCGAAAUAAAUACGGCGUGUUCGUUAACCGGGU

## Sheet: Table S15
Additional file 2:Table S15 The detailed results of single-target pseudoknot designs (Pseudobase dataset; pknotsRG was used as the structure prediction method).
target (Pseudobase ID)	str. sim.	Nsq	GC	Nsuccess	selected sequence**
PKB00001	1	50	51.0638	2	UAUAACAUUAUAGGGCCCGCAACUAGCCGCGGGCAUUCGGCAAUAUC
PKB00002	1	50	50	2	UUUAUUCUAAUCGGCCGCACGCGGGCGGCAUACAACCGCAUUAGUUCAAA
PKB00003	1	50	50	3	UUACUUGUAAAUGGUCGCGGCCAAAGGCGGGCCGCAAUAUACAAUGACGCCAAU
PKB00004	1	50	50	4	AUGUAUAGAUUUAAAGGCCCAAAGGGCCGGGCCAAACUUCAAACGGCCCU
PKB00005	1	50	51.2195	5	AUAUAAAGUAUAUAAGGCACCCGGGCGGCCGAACGCCCAAU
PKB00006	1	50	50	2	UAUUAAUUUAAUGAAGGCAACGGCCGGGCCGAACCGGCCAAA
PKB00007	1	50	50	2	AUUAGAAAUCAAAUUAGGCACGGGCCGGCCAAACGGCCCAAU
PKB00008	1	50	50	3	AACUUAUUUAAAUAGGCAUGGCCCGGCCUACGGGCCUCUU
PKB00010	1	50	50	3	AUAUUUAUAACAAUGCCAUCGGCCCGGGCUACGGGCCAAA
PKB00012	1	50	50	3	AUGAGAUAAAUUUAGGCAAAGCCCGGCCAGACGGGCAGUU
PKB00015	1	50	51.2195	2	AUAUGUUUAAUUAAGCCACGCGGCCGGCAUCGGCCGCAAUU
PKB00017	1	50	50	2	AUUAGUAAUAAAGUAGGCACUCGGGCGGCCAGACGCCCAAAU
PKB00018	1	50	50	2	AUAGAGUACUAGUUAGGCAACGGCGGCCAACGCCAAUA
PKB00022	1	50	51.2821	2	UCCAAGAUAAGCUUAGCCAUCGGCGGGCAUACGCCAUUU
PKB00025	1	50	51.3514	1	AAUUAUACACUAUCACCCACGCCGGGGUACGGCAUUC
PKB00030	1	50	51.2195	2	AAUAAUGUUGAUCAAGGCAACGCCCGGCCAUACGGGCAGAA
PKB00031	1	50	50	2	UUAUAUAAAUCAUUAGCCAGCGGGCGGGCAUACGCCCACA
PKB00032	1	50	50	1	UUAAUUAAAUAUUGCCACGGGCCGGGCAACGGCCCAAU
PKB00033	1	50	50	2	AUUUACACGUUUAGGCAAACGGCCGGCCAUACGGCCAAAU
PKB00042	1	50	48.7179	2	AUUACCUUAUUAAGCCCAAGCGCGGGCGCUUUAUAACGC
PKB00043	1	50	51.2821	3	UUUACCAUAAGAAGGCCACGCCGGGCCAUAAUAAACGGC
PKB00044	1	50	51.2821	4	UCUUAAUAUCUCGGGCCAUUGGAGGCCCACUUAGGACCA
PKB00045	1	50	51.2195	3	UAAAUUUGUUUAAGCGGCCAACCCGGGCCGCAAUAAACGGG
PKB00046	1	50	51.2821	2	UAAUUAUAGAUAGGCCCUAGGGCGGGCCAUACAAAGCCC
PKB00047	0.852459	50	49.1803	0	AGAGUUAUUUACCUUGCACUAGACCCUGUGCAAGGGAUAGUACGGAAAGAGGGCAGGGUCU
PKB00048	0.967213	50	50.8197	0	UACAAUUAUUGGGCAGGGCAAUCCUCCCGCCCUGCCACUCCUUCUCUAAUAUAAGGGAGGA
PKB00049	1	50	50	15	GGCUCAUAGGGAACGAGCCAUUAAUCCCUA
PKB00050	0.830508	50	50.8475	0	GGGCAGCAGGAUUGGCAGGUUGUAGCCUUUCCUUAUAGCUGCCCAUUAAGACGAUACGA
PKB00051	0.869565	50	50	0	GCCCAUGCCCUCAGUCAGGAGGGCAUGGGCAAUUUAAAUUACUGAU
PKB00052	0.923077	50	50	0	GAGGAGGAUCCCUCAAGGUAGGGAGGGAUCCUCCUCAAAUAAAUACCUACCU
PKB00053	1	50	50	15	UAGGCAUAGGGCCAUGUACCUA
PKB00054	1	50	50	43	UCCAGUCCUGGGAAUACAGGAU
PKB00055	0.933333	50	50	0	GGCCGCUUAAGAGAGGCCGUAAAUUACUCU
PKB00056	1	50	50	50	GGGAUCAUAGGGAUCCCAUACCUA
PKB00057	1	50	50.7463	5	GGCCUUAAAUCUGGACCUUCAGUAUGGGCGGCAUAAUGCCGCCCAGAGGUAAGGCCAUAUAAAUCCA
PKB00064	1	50	50	3	UAAAUUAAGGCCCAAAGGGAGGGCCAACCCAA
PKB00065	0.869565	50	50	0	UCCCUAUUACCACCCGCCAGAGUAAAUAAUAAGAGGCGGGUAGGGA
PKB00066	1	50	50	1	UUUAAUAGCCACGGGCCACUCGGCAUAUUACGGCCCAUAU
PKB00067	0.866667	50	50	0	GGGCCAAUCCAUAGGCCCAAUUAUCUAGGA
PKB00068	0.823529	50	50	0	GUUUAUGACCUUCCUCGCGGGACCUAUUAUCAGAGGACACUAUAUAAACACUAACGCUCCCGUCCCGC
PKB00069	0.754098	50	50.8197	0	ACUGACUUACCUAAAUCCGCACAUAAGAGCACGGGUCUCCUGAGUCAAGUAUCGGGAGACC
PKB00070	0.781818	50	50.9091	0	GGCCCAGCCCUGGCAUAUAGAGGCCAGGGCUGGGCCUAAUUUAAUAUCUCAUAUA
PKB00071	0.777778	50	50	0	CCGCCCGCGGCGCCCAAACCCAUAAUAACAAUAUUCACUUACGCGCCCGGGCGGUACCACUGCAUUCAACUAUCCCUAACUGUUACUCCUUAUUUAUCUAUCCGUAAG
PKB00072	0.850746	50	49.2537	0	GCUUAGCCUCCAAGGGCCCGGAGGCAAGCUAAUGCAAGUAUAAAGAUCUUAUUAAUUUGCGGGCCCU
PKB00073	1	50	48.4848	25	AGGAGCAUAGGAGGGCUCCAAAUAAACCUCCUA
PKB00074	1	50	50	28	UCUCAAGGGAGGGAGAAUAAACCUCCCU
PKB00075	0.954545	50	50	0	AGAUGCUUAGGAAGGAUGCCGCUACCUAGGCAAGCAUCAGUCGAAGGAGGUAGGUGCGAAGCACCUACCAUCCUAAAUAAUCCUUCAG
PKB00076	1	50	49.4382	5	UCAGUACAUCUUCCCGUCUCCAUAAACAUUGGGUACUGACAGACGUGCGACUUAGGCGCAAGCCUUGCGCACGUAAACUAAGACACACA
PKB00077	0.938462	50	49.2308	0	GGUCCCAGAUCAAUAUGGUCAUUCUGGGACAGCUCUGCAAUUAGCAGAGCUCACUUAAGACCAGC
PKB00078	0.854839	50	50	0	AAUCUUGUCAAGGAGAGGGCGCCUGUGUCCUUCUCCGAAACCAAUAAGCUAAGUCACAGGCU
PKB00079	1	50	50.8197	6	UUAAUAAUUUAGCCGGGCCAUGGAGCCGGGCCCGGCAUCCAAUAAUAAUCUUUCGGCUCCU
PKB00080	1	50	51.0204	4	AGUAUUAUUAUUAAGGCCCAGGGAGGGCGGGCCAAUACUAACCCUCCCA
PKB00081	1	50	50	9	GGCAAUAUGGGAGCCGAAUAAUCCCA
PKB00082	1	50	50	5	CAGCCAAAGGAGGGCAAAUUACUCCA
PKB00083	1	50	50	12	AUCCAUCCCAGGGAAUACUGGGAA
PKB00084	0.9375	50	50	0	AGCCCAUUAAGGCGAGGGCAAUUAAUACGCCA
PKB00085	1	50	50	21	AUCCAAGGCUAGGGAUACUAGCCA
PKB00086	1	50	50	24	AUCCAGAGAGGGAAGACUCUCA
PKB00088	0.854839	50	50	0	GAUAAACGCAUUAGAGGGGAAACGCCGUCCCCUUCUACAACACAUAUAACAACUAGCGGCGC
PKB00089	1	50	51.5152	13	AGGAUCUCCACGGAGGGAGAUCCAAAUACUCCA
PKB00091	0.939394	50	51.5152	0	AGCCCAAACAGCCGAGGGCAUAAUAUACGGCAA
PKB00092	1	50	51.8519	21	AUAGGCAGGGAGGCCUAAUAACUCCCA
PKB00094	1	50	51.5152	6	AGGGCAUAACGCGGAGCCCAUAAUUAACCGCAA
PKB00095	1	50	52.1739	15	AGCCAGAGGGGCAAAUAACCUCA
PKB00098	0.935484	50	50	0	ACUCUUAUCAUGAUGGCCUUAGGUGGGCAAGCCAUCUACCUAAAUAAUCAACGGGCCCACCG
PKB00099	0.857143	50	49.2063	0	UUUGAUUGUUCGCCUGAAGCCUCCGCCCUUUCAGGCUAACACAUAAUUAGAGAAGGCGGAGGU
PKB00100	1	50	51.6129	13	AUCCCUCAAUGGAGGGAGGGAAUACCUCCAA
PKB00101	1	50	50	26	AUAGCAUCCCUGGCUAAUACAGGGAG
PKB00102	1	50	50	25	AGGCCAUCAGGGCCAAUAACUGAA
PKB00103	1	50	52	6	AGCCAGCUGGGCAUAAAUACCAGCA
PKB00104	1	50	50	19	GUCCAUCCCAGAGGAAUUACUGGGAA
PKB00106	1	50	50	6	CUUAUAUUCUUAAGGGAGCCCUCCAGCUCGAGGGAGGGCUCCCAAUUAUUGAAUCUCGAGCA
PKB00107	1	50	50	4	CUAAAUUAGCUUAUGGGCUGAGCCGGCCAGCCCUAAAGAUUAUAAGCCGGCA
PKB00108	1	50	51.4286	10	UAAGGCCAUAGGCUAGAGGGCCAAUACUCUAGCCA
PKB00110	0.939394	50	51.5152	0	AGGCCAAUAGCCUGAGGCCGUUAUAUACAGGCA
PKB00120	1	50	50	8	AGUAGGCAGGGAGGGCCUACAAUAUAUUACCUCCCA
PKB00121	1	50	50	7	AGGCAAGCCUGGCCAUAAUACAGGUA
PKB00122	1	50	51.6129	26	AUAGGCAAAGGGAGAGGCCUAAACUCUCCCA
PKB00123	1	50	50	19	AUAGCAAUCCAGGGCUAAACCUGGAG
PKB00124	1	50	51.7241	9	GGGCAUAGGGAGGCCAAUUAACUCCCUAA
PKB00125	1	50	52	19	AUCCAAUCCCAGGGAAUACUGGGAG
PKB00126	1	50	51.8519	11	AAGCCAAUCCCAGGGCAAAACUGGGAA
PKB00127	1	50	50	7	UAUAAGUAUAAGAGGUGGGAGUACUAGCCGGUUGUACUCCCACCAGAACUCUUACCGGCGGA
PKB00128	1	50	50.8475	3	UUUAAAUAUAGAGGGAGGCCCGCAAACGCUCCGCGGGCCUCCCAAAUAAUUUAGGAGCU
PKB00129	0.941176	50	50	0	CUAAAUGUGGAUGCAACACCAAGGUCUCUUGAUGAGACCUUGGUGAACGGAGUUCCAAGGAGCAUCCC
PKB00131	0.958333	50	50	0	UAGGCAAAGGCCGGCCUAUAUAUAUCAGGGUUUGACCUGAUUCGGCCU
PKB00132	0.959184	50	48.9796	0	GGCUCAAACCCAGAGCCAGAAUGACUGGGAUUAUUACCCAGUUAUGGGU
PKB00134	0.912409	50	50.365	0	AUGCGCAGAGAGACUGCUCCAAUUGUAGAGCAGGAAAGCCGUAGGAAAGUUCCUACCGACCCAGACCCUAUCACAGGGUCUAUCAGGGUUCUCUGCAGUCUGCAGUAAAUUCUGCAGACAUGUGACCUACAAUUCCG
PKB00135	0.896552	50	50	0	GUGCAGGCCCACGGUGCGGAGAAGAGUACCGCUACAUACUAAAGGACUCUCAAGGUCCUAUGCUGGUAGGUCUGCGCUGAGAAUCUCUAUUCUCAGCACGAAACAAUCUUCUAUAC
PKB00136	0.910448	50	56.7164	0	AGCCUAGCUUGGGCCGGACAGUCACGGCCCUAUAUGAUGUCCGACAACGGACAAAGCCAUAGACCUCGGCCAGAGGUCUUCAAUUAUGGCGCUAGGCCUCUGGCGCCUUCGCCAGAGUAUAUCGUGACUGCAAC
PKB00137	0.924812	50	50.3759	0	UGGGAGGCGGUGGCCUUCCUUGUUAGGCCAAAUCAAGGAGCGCGUAAACGCGCUCGGAAGCUAGGCUCUUCUACGAGCCUACUACGCUUGCCUCCCGUAUAAUUCCGUAAUUAUACAUACAUGUACAAGAGUU
PKB00138	0.895833	50	50	0	AGGGCAGCCUCGGCUUUAAAUUAGGGAAGCCUUUACGGCGUAUAUAACGCCGGGCUGCCCGGAGACCGUCCAGGUCUCAGAAAUAUACUAAUAAUA
PKB00139	1	50	50	2	UGGAGCAUACACUGGACUGCUAUAAAGCUGGGUUCCCUACCCAGCUGCAGAUGCUCACAUCGAUUUCCAA
PKB00140	1	50	50.7246	3	AGGGUCCCUAUUUGGUUCCUAUCGCGAAUGGUGCAACCAACGGGAUAGGAGGGACCCAUCUAUAAACCU
PKB00141	1	50	50	4	AGGACAGACCAACAGACUGAGGCUUAAAGGUGAUACCUUGCUUGCCUCGGUCUGUCCAAGUGAAACGUCA
PKB00142	1	50	50.7042	6	AUGGGCCUUUAAUGCCCGGACAUAUAAGUAGGGUUAUGCCCAACUAUGUCCAGGCCCACAAACUAGGGCAC
PKB00143	1	50	49.2958	5	AUAUAUGAUCAUACGCAGCCGAUAUGGACCUCCGGUUAGGAGGUCCAGGCUCAUAUAGUGCGAGAUGCGUU
PKB00144	1	50	50.7042	6	GAGAUACGCAUCAGGAGCUGUUACCUUUCGACCCGUUUAGGGUCGAAACAGGCGUAUCUACUACACCUCCA
PKB00145	1	50	50	7	UGCGACAGACUUACGCCGAGCAUUCUAUCAGCUCGGCGUCGCUGAAUAUAGGUAAGUA
PKB00146	1	50	50	5	AUCGUUAACGGUGCCCACUGAAACAGGGAACGAAGCAUUGAAACGCACCU
PKB00147	0.921569	50	50.9804	0	AGGCCUCUCCCAAAUAUAUGCCCAGGGAGAGGCCAGGAUUAUGGGCAAUAU
PKB00148	0.888889	50	50	0	GUACCACAGCCUACUAUCCUACGCAGAGGGUAGGAAAUAGUAUAAGGCGCCUCUUAGGCUGUUAUAGCCAGC
PKB00149	0.934783	50	50	0	UGCUUAUUCCCACUAGGCCAUACGGGCCAAUGGGCCCUAUGUGCCUAGAGGAUUCUAUAUCCGCCAAAUAAGCCCUAUAUGGUGCGGAAUAC
PKB00150	0.849057	50	50.9434	0	CGCCCUUAUAAAUGGCUCUGGAAAGUGAGCCGGGCAAUGGACAUUUAGUCCAG
PKB00151	1	50	50	13	AGGGCAUAAGGAUAGGGCCCAUACCUAUCCAA
PKB00152	1	50	50	29	AGCCAGUCCUAGGGCAUACUAGGAUA
PKB00154	1	50	50	50	GAGAUCAGGAGGGAUCUAACCUCCAA
PKB00155	1	50	52.381	50	AGUCAGGGAGGAUAACUCCCA
PKB00157	1	50	50	12	AUCCAAGAGGGAGGGAAUACUCCCUA
PKB00158	1	50	50	12	AGGGCAUAAAUGAGGGCCCAUACCUCAA
PKB00159	0.92	50	52	0	AGCCAGGGAACGGCAAUAUAUCCCA
PKB00160	1	50	50	21	AGGGCCAUAUCCUGGGCCCAAUAUUACAGGAA
PKB00162	1	50	51.4286	17	AGGAGCCAGGGAGGGCUCCAAUAAUUAUACUCCCA
PKB00163	0.829787	50	51.0638	0	UCCAGGAGCCUAUUAUGGCUCCACUAAGGCCGUAAUAUAGGCCGGAU
PKB00164	0.895833	50	50	0	AAGGCCAACAAAGCAGCGAGCUGUAGCUGCUGAGAUCAGGAUGGAAUUCCUGAGUUGGCCUGCUCCAGACUUCCUGGAGACUUAUUAACAGCAUAG
PKB00165	1	50	52.1739	21	AUCCAGGAGGGGAAUAACCUCCA
PKB00167	0.942857	50	51.4286	0	AGGCCAAUCCUGGGAGGCCAAUAUUUACCCAGGAA
PKB00168	0.904762	50	50.4762	0	UGACCUCGCACUGCCACCAGCAUAUAACGGUGGAAAUCCUCUCCAGCGGGAGAGGCGAGGUCACCAAGACUGGUUAAACCAGUCUUGGAAGUCUUGUAUGUUAUU
PKB00169	0.835616	50	50.6849	0	AUAGGGCCCAGGCACUGAUAGUUAACCAAGCCUGGGCCCUACAAUAGGGACAUCGUAUUAGGAUGUGCCAUCU
PKB00170	0.894737	50	50	0	CUAUAAUAGGCCCAUGGCUGCCUAAUGUUUGGACCCUUGUCAGAAGGCAGCCAUGGGCCAUAUACUGACAAGGGUA
PKB00171	0.866667	50	49.3333	0	UUAAAUAAAUAAGAGCGGGUCUGGCGCCAAUACCAGACCCGCUCAAACUAACCCAGGCUCUAUUGUGCCUGGGAU
PKB00172	1	50	51.2821	10	AUAGGCCAAUAUAAUAGGCCCGGGCCUAAUUCGGGCCAU
PKB00173	0.863014	50	49.3151	0	GUUCAAACCGACGAACUCUGAUCACGAGCCGGUUGCUGCACAUCUCUCUAGAGAACAGCAUAUUCAUGCUCGA
PKB00174	0.898438	50	50	0	ACAUUCAUCGGCUAAGCUUUCAAGAUAAUGCACGGCCCUACCUGGAGUUAGCACCCUAACGUGCUCUCCAGUCUGCUGCUCAGCAGAAGCUACUGAAAGCUUAAGCCGUAAGCAACAUCGUAGGGUCU
PKB00175	0.929825	50	50.8772	0	AGGGCCAGGCCCAGGGCCCGCGUAUAUAUCAAAUAAAUAGGAAACUUUACUGGGCCU
PKB00176	1	50	51.5152	10	CAGCCUCAAUCCAGGGAGGCAUAUAACCUGGAA
PKB00177	0.971429	50	50	0	UUAUUAAUCAAAUCCUCCCUCUGCAGGUCAUGGCGGAGCAGAGGGAGGAGUUAUAGCAACCGCCACGAUA
PKB00178	0.866667	50	51.1111	0	AAGGCCUUUAUUGGCCAUAAAGGCUCCAGGGAAUACCUGGAGCCA
PKB00179	0.911765	50	50	0	AUGCCAGCGAGCCUAGGCAUAAGAAUAGCCAUCAUUUGCCUAGGCUCGCUGGCAUAGAUGGCUAAUAC
PKB00180	0.90625	50	50	0	CGGGAGAGGAGGAUGGAGUCAUUAACUGCUGAGACUCCAUCCUCUUCUCCCAUUACAGCAGUAU
PKB00181	0.821429	50	50	0	UUCCUCUGCUCAAGAGCCUAUUAUGGCUCAGAGGAGAGAGCAGAGGAAACUCCUCU
PKB00183	1	50	51.8519	21	AGGCAUAGGGAGGCCAUAACUCCCUAA
PKB00184	1	50	51.6129	26	AGGGCCAUCCUAGGGCCCAAAUAACUAGGAA
PKB00186	1	50	51.7241	19	AGAGCCAGGAGAACGGCUCAUAAUCUCCA
PKB00187	1	50	51.8519	10	AGGCCAAAGGAGGGCCAAUAUACUCCA
PKB00188	1	50	52.1739	16	AGGCAAUGGAGGCCAAACUCCAA
PKB00189	1	50	50	21	AUCUCAGAGGGAGGAGAAUACUCCCUCA
PKB00190	0.829787	50	51.0638	0	GUUGAAUAGCCCGAGGGCCCGGGCAUUUAAUAAGCAUAAGGCCCAUU
PKB00191	0.929204	50	50.4425	0	GCAGGUCUUGUUGAUCUCUUAUCAAGAUCACGGUACAAGACCUGACUCGGCGAGUAGCACCCGCUACUCGCCGAUUAAGCGGGUGUCAACACCCGCAUAACUAAAUGAUUCGA
PKB00192	0.913043	50	50	0	UAUUAUAGGCACGGGAGGGCCAAGCCUAUAAGGCCCUCCCAAAUAU
PKB00193	0.829268	50	52.439	0	GCUUGUCGGCGCCACCUACUGAGACGUAUUUAACCUUAGUAUGGCGCCGCAGCUGUUAUAUUGGACCGGUUUAACCGACCAC
PKB00194	1	50	50	16	AAUCCAGAGGAGGGGAAUUACCUCCUCA
PKB00197	1	50	51.7241	11	AAGGGAAGAGCCAAUCCCAAUUCGGCUCA
PKB00198	1	50	50	8	AGGGCAAGGGAGGCCCAUUAAAUAACUCCCAU
PKB00201	1	50	48.2759	18	AAUCCAGGCCUAGGGAAUAUACUAGGCCA
PKB00202	1	50	50	8	AGGGCAUCGGGAUAGGCCCAAUAAUACUAUCCCA
PKB00204	1	50	51.7241	12	AGGCCAUAUGGAGGGCCAAACUACUCCAA
PKB00205	0.916667	50	60.4167	0	ACCAAAUACCGCACAUCCACCGCGAGGUCGGCAGGCAAAGAGAGCGGA
PKB00206	1	50	51.1111	5	CUACCGGUCAUAAGAAUUGAAACCCGGGACCGGAUAACCGGGAAA
PKB00207	1	50	51.1111	4	AAAGGCCUCAUUAAUUAAACAGGGCGGGAGGCCAUAACCGCCCAU
PKB00208	0.753425	50	50.6849	0	AGCGACCGCCGGGCCGAUUUCUCCCGCAAGGGAAAUUUAUUUAAGGCCCGGUACGGUCGCAAGUUUAAAUAAU
PKB00209	0.763158	50	50	0	AGAGGUGCUCCCAGUCUCUAGGACCGGAAGGUUAGCCAUUGUAUACUGGGAUAGCACCUCCAUCCGAUACAAUGAA
PKB00210	0.933333	50	50	0	AGUGCUCGAAAUUCGUGCCGGCCAAUUUGGAAGCUACCGCAAGGUAGCCUAGGGAAUCCUAUGUUUUCGGAGCAUGUUAUAUGCCGGCAA
PKB00211	0.875	50	50	0	AGCCAGGCGGGCUUGCCUCCUAGCCUUUACUACAGAAAUUAACUAUUGGCUAGGAGGCUUAAGCCUGGCGGAAAUUUGGA
PKB00212	0.96875	50	50	0	AAGGCUAGGUCCGCAGACCAUGAUUGAAUCCGGUGCCUACUGUACUACAGUAGACCGGAUUCAU
PKB00213	0.822222	50	51.1111	0	AGCCGCAUUAAAUAGGCCCAUUUAAGCGGCAAUAACCAAGGGCCG
PKB00214	0.876543	50	49.3827	0	GGCGGGCUACUCAAUCAUGCCCUGGGUCAACUAUCGUUUAAUCCAAACCCAGGGCAACAUUGUAGCCCGCAUAUAAACUGU
PKB00216	0.822222	50	51.1111	0	UGAUUAUAGCCCCAGCGGGGGGGCAUAAUCAAUCUUUAACCCGCA
PKB00217	1	50	50.6849	6	UAUUAAACAUCAUGGUAGGGACUCCCUCGCCGCAUUGAGUCCCUACCUAAGUGAGAGAAAGAAGAAGCGGCGC
PKB00218	0.791667	50	50	0	GAAACUAAUUAUCGGGCUGAAAUGUGCCAGCCGGAUACAUUUAGCCCGUCGGCUUUCAGUCGUAUCCGGCAU
PKB00219	0.855422	50	50.6024	0	AUCCACAGGCUUUCCUAGUAGCUCCAACUCAUUAAAUUUGUCCUCACCAGGAGCUGCUCCGCGCCUGUGGAGUCACAGGUAUA
PKB00220	0.96875	50	50	0	UUCAGAAUAGCUACGGCUAAGUAAUUACCAGGACCUGACGCCAUACUGGCACGGUCCUGGUAAC
PKB00221	0.866667	50	51.1111	0	AGCCUCAAAUUAAGGGCGAUUACGUGAGGCAAACCGUAUUCGCCG
PKB00222	0.85	50	50	0	AGGGUGACCGCGAAGUCCUGCCUCUAUACCGGAUUAGAUAGAAUAAGCGAGGCAGGAAGAAGGUCACCCACUAUCUAUAG
PKB00224	0.813953	50	51.1628	0	AGUUUGUUGGCCAGCCCGGGCCUUAGACUAAUUAAUACGGGCA
PKB00225	0.82716	50	49.3827	0	CUGGCAGCUUGAUUAAGAGGCCAGGAAUGAAAGGAUUGUACAGGAGAACUGGCCUCGACAAGGCUGCCAAGUACAAUCACU
PKB00226	0.96875	50	50	0	GUAGGACGGAUUACUAUUCAGUACGAUCGUUCGCCCUAGCCUUAUAAAGGCGCUCGGACGAUCU
PKB00227	0.818182	50	50	0	AGCCAGGGUAUUUAUGGGCAAAUUGCUGGCAUACUGUCGCCCAA
PKB00228	0.829268	50	50	0	CGUACAGGCCUAUGACAGCUGUGGCCGUUAAAUUAUUCUGUCAUCUGUAGGCCACAGCUUGAUGGCCUGUACCCUGACAGAA
PKB00229	0.970149	50	50.7463	0	UUACCGACGACCUCUUGGUCUACUGAGGAACCCUACGGUGAUGCUAACUGCAUCUUCAGGGUUCCUA
PKB00230	0.833333	50	50	0	AGGGCUCUCCCUAGCAGAUAGGCUAGGGAGAGCCCAUAUAUACUAUCA
PKB00231	0.859155	50	50.7042	0	AGAGGGCUCCGACAAACGGCUCCCUUCAAAUUAUUAGAACUUGGGAGCCGGAAAGGAGCCCUCCUAAUGAA
PKB00232	0.967742	50	50	0	CGGCAUGCUCGGAAGAGCUAUCCGAUCUAGUGCGCCUGGACACUUUGUCAAUACACUAGAUA
PKB00233	0.816901	50	50.7042	0	GUCUACUAUGCUCAGCUUCCCCCCUAUUACAGGCGAAGGGGGAAGCUGUAAUUUACUAAACCAUCGCCUGC
PKB00234	0.928571	50	50	0	AGCGGCCUAAUUAAGUCAUCCUAUAAUUGAGGCAGAUCUGCCCGCAAGGGCAGAUCUGCCUCUGGCCGCAUAAGUAAGGAUGAA
PKB00235	0.948052	50	49.3506	0	GGGAGCAAUAUCCCGGCUCCCAGGCAUUACAUUUAUGCCGAGAAUUCCAUACAGCCUUAUUGAUUGGCUGUACGGGA
PKB00236	0.883333	50	50	0	CUAAGUCUAGCAAGUUCCCACAUAGGCGGCACUCCUGAUAUUCACGCUAACGAAACUCAACCACUUGCUACUACGAAUGAGAUCGAGCGUGAAGAAAGGAGACCGCCACUCUGUCGGGAA
PKB00237	1	50	50	3	AACGUCACACCGGACGUACAAUUCGGUAGGCCACCUGUUGGAUCCGGUGAUCACUAUUCACAUAUUGGGAUCCAACUGGUGAGCCAACUCCUCUAU
PKB00238	0.880952	50	64.2857	0	UGGGCGCGGAAGGCGGGCGAAACUUGCUAUCGCCCGCACAGCCUAGGAAGCGGACAAACCCGCGCGCCCUCACACUUCAGCAAU
PKB00239	0.825	50	55	0	GGGUGAAUGUGGUCUGAACGAGAUUGACCAACAAGACACCAACGGCUAGGGCGCUUGGCGCCUGCCAAUCUCGGUAUUGU
PKB00240	1	50	51.2195	3	AUAUUGAGUAUAUAGCCCAGCGGAGGGCGUACCAAACCGCA
PKB00241	1	50	50	14	AGGGCCAUAAUCCUAGGGCCCAAACUACUAGGAA
PKB00242	1	50	50	16	AGCUCAUAGCAGGGAGGAGCAAUUACUCCCUGUA
PKB00243	0.818182	50	49.5868	0	GGUCCCUGACCUUCCAGCUGUACGACGUGCAGGUUCCCAAUAACCGUGGGUUAACCUGCACAAAGCUGUCUAUCAGGCGACAUCAGUAAUCUACACAAUACUACUUAGCAAACUCCACGGA
PKB00244	0.890909	50	50.9091	0	AGGGCCUGGGCAUUUAUAAACUAGCCGGCCCAGGCCCAUAAUAUAACGGCAUAGU
PKB00245	1	50	51.4286	10	AGGGACCAAGGGAGGGUCCCAAUUAAUUACUCCCA
PKB00246	0.882353	50	50	0	AAAGGCCACAAACCCGGGCCAAUUAUUAAACGGG
PKB00247	1	50	50	12	AGUCAAGGGGGAUUACCCCAAA
PKB00248	1	50	50	3	UGACCUCAUAACGCCGCCCUUCUAGGUAGUAUCAAACUACCUCGGGCGAGGUCUUAUAGUAGGCAA
PKB00251	1	50	50	9	CGGCAAUGGAGAGCCAAUAACUCCAA
PKB00252	1	50	50	3	GUGUACAGGACAAGUCCUGGGUACUCCCAGGUGUCCAGAUGCCUUAGUUUAGUACACGUGGACGACUUCGUCUAAGAAGUCGGGAUAAGGCAUCGCCAUACUAAGUAUGG
PKB00253	0.951219	50	50	0	UAUCUCUCACUCCUGAGGAAGCCUCAACUGCGCGAGGCUUCCUCAGGCACCUAAUAUUUAGUACUUCUAACGAUCGGCGCAA
PKB00254	0.951219	50	50	0	UCCAUAUUGCUCUGGCCAGACCACAUGGUCUGUUGGUCUGGCCAGGGUGUCUACAUAGCAGAGAUCACCCAUAAUAAGACCU
PKB00255	1	50	50	6	AUCCCUCCCAACUAAAUCAAAUAAGGCCUAGGAGAGGGAGGGAUACUCCUAGGCCA
PKB00257	0.848485	50	50	0	UCAGAAUGAUAGGCCUCAUAUUUAUGCCGGGAGCAAUAUUGCGAGGCGUUACUAUCGCUCCCGGCU
PKB00258	1	50	50	9	UAAAUUGCUAAUAGCCCUGGAGGCGAUGUCCCAGCCUCCAGGGCAUAUACUAAAGGGACU
PKB00259	1	50	50.8772	3	GGAGGGCUUUCUAGACGAAAGUCUUAGCCGCCCUCAAUUCUUACCCAUUCAGGCUAC
PKB00260	1	50	50.8772	2	CGGCCCAAAUACCUCUACUUCGAGGACCGCGGGCCUACUUCUCAAAUAUUUAACGGU
PKB00261	1	50	50.8475	6	UUCGCUCAAUGUGCUGCACUUGCAGCGGGCCGAGCGAUGAUCAUAAUAUAUUAGGCCCA
PKB00262	1	50	50	4	AUCAGGGACACAGAGGUGUUACCUCAGGCGUCCCUGAACUAAUUGAUAAUGGUGCC
PKB00263	1	50	50	4	UUAGGGUCAAUUAUGGGCAGAUCUGCCCGGGCCCGACCCUAUGCAAGAUAAAUAUUUGGCCA
PKB00265	1	50	50.8197	4	AGGUGGGAGAAUCUUGGCGUGAGCCAUCGUCCCUCCCACCAGAAACUUAUAACAUAGACGA
PKB00266	1	50	51.0638	5	CGGCUCCCAAGUAAGGGCGGGAGCCAACUGAAUUUAAUAAGCCCAUU
PKB00267	1	50	50	4	AGAGUCCACCAAUUACGGGCCCAUCGCAAGAUGGGCCGCCCAGGUGGAUUCAUAAAUAUAAUAAUUGGGCAC
PKB00268	1	50	50	8	AGGAGGCCAUUGCCCAGGCCUCCAUAAAUAAAUAGGGCUA
PKB00269	1	50	50	7	UGGCCUCCAUUAUAUGGGCUCAGGUUAAACUGAGCCCUGAGGCUGAGGAGGCCUAAAUCAGCAUAA
PKB00270	0.967742	50	50	0	GUAGGUUGCAAAUGUUACUUUAACAGGGCGAAUAGCCCUGGGGCAAGCAACCUACUGCCCAA
PKB00271	1	50	50.6667	6	CAACCAUGCAACGCUAUUACUGCGUGCGGGCGGUUGGAAGGGAAACCUUCCUGAUCUUAAAUCAAAUUCGCCCGU
PKB00272	1	50	50	14	AGGCCUUACAUAAAUCCUCUAGGCUUCGGCCUGAGGAGUGGGAGUAAGGCCAAUAAUCCCACAACA
PKB00273	0.791667	50	50	0	GUUAGUCUCGAUUAUAAGUGGGCGACAUUACACCCUGCUAAGCCCACG
PKB00274	0.918367	50	51.0204	0	GUAUCCCAAUAUUCCUCCAGCGCCAUCAUUAUACCCGGGAUAGGCGCUA
PKB00275	1	50	50.5882	10	GGUCCUCAAAUUGAUAGAAGGAGGAUAUUCGAGGCCGAUACCGGCUGGGCGAGAGCCCAGCAAUAAUUCGGCCUAUUCCUUCUAA
PKB00276	0.849315	50	49.3151	0	ACCGCGCAUUCCAUAUAUACAAGCUGAUGGAAUGAAUAACGACAGCGUCAAUCCGAUUCGGCGCGGACGCUAU
PKB00277	0.891892	50	51.3514	0	AGCCCAAAGAUGGCCAAUUCGGGCAAUUUACGGCCAA
PKB00278	1	50	51.7241	11	AGGCUCCAUAUGCAAGGAGCCACUAGCAA
PKB00279	0.904762	50	52.381	0	AAAGGCACGAGGCCUUACUCA
PKB00280	1	50	50	3	AUUAUACUAUAACGGCUCGGACGAACCGGAGCGAUUGAGCCGAGCCUUUCCAAUUUCAUAGCUCCGGA
PKB00281	1	50	51.1628	3	AACCUUUCUAAUAGCCCGGAGGGACGGGCAUGAACAUACCCAU
PKB00282	1	50	50	14	AGGGCAAGGAGGCCCAAUUACUCCAUUU
PKB00283	1	50	51.7241	13	AGGCCACGGAGGGCCAAUUACUCCAUUUA
PKB00284	1	50	50	10	AAGGCCACGGAGGGCCAAUUACUCCAAAUU
PKB00285	1	50	51.8519	12	AAGGCCAAGGAGGGCCAAAUACUCCAA
PKB00286	1	50	50	3	AAGGGCAAAGGGGCCCAAUUACCCAAAGAA
PKB00287	1	50	50	24	CGGGCAAUAGGGCCCAAUAACCUAAU
PKB00288	1	50	52	11	AGGGCACGAGGCCCAAAUACUCAAA
PKB00289	1	50	50	14	UAGGGCAAGGAGGCCCAAAUACUCCAUU
PKB00293	1	50	50	20	AGGCCAAGAGGGCCAUUUACUCAA
PKB00294	1	50	52	13	AAUCCAUGGGAGGGAAUACUCCCAG
PKB00296	0.923077	50	50	0	UAGACAGGCCUGGUUAUACAGGCCAA
PKB00297	1	50	48.4848	12	AUCUCCAAGGCCUAGGGAGAAAUAACUAGGCCA
PKB00298	1	50	51.7241	5	UUCCAAACGCCCGGGAUACGGGCAAAUAA
PKB00299	1	50	48	10	UUCCAGGAGAGGGAUACUCUCCAUU
PKB00300	1	50	51.3514	14	AUAUUAAGGGCCACGGCUAGGGCCCAUACUAGCCAAU
PKB00301	1	50	51.3514	5	AUAAAUUGGGCCGAGCCCAAGGCCCUUAAGGGCAUUA
PKB00302	1	50	51.6129	14	GGAGGGCAAAUAGGAGCCCUCCAUAACCUAA
PKB00303	0.907895	50	50	0	AUCGCCCGUCUCGCAAGCUUAAGCGUGCGAAAUUAGGACUAUAUCCAGUUGGAGGCGACCAGGCGUUAUAGUCUAA
PKB00304	1	50	50	2	GGCCCAUCGCCAAUAUAGGGCCAAUAUAAAGGCA
PKB00305	0.925	50	53.75	0	UCCCUCUGAGGUUAGGCCUAAUGGCUCUAACGCGCUUGGGCACUAGCUAACGCUGAGGGCAAUUCAUAAGUGCCCGAGUA
PKB00306	0.923077	50	50	0	UUACGAGGAACUCAAGCAACACUGCGCUGAGACGGUAGGGUGCUCACAGUUGUGUUGUAUUUCUACAGCACCCUACCA
PKB00308	0.925	50	50	0	UAGCUGCAGUCAGCUUGAGCCGCAGCUCAAGCGAAUUACCCUUAUGCCAAUAGGCGCAGCAUGGACAGAUAAGGGUAAUA
PKB00309	0.813793	50	54.4828	0	CUAGAAAGGCUGACUAAUGAAAGCCGGCAGCCGAUCACGCACCUCGCAUAUAGACGGUCUGACGGGAAAUCGUGCCUGCCGGCCUUUAACGAGAACGCUGACCGUCUUGAGCCAUUGAUAGGGAUAGGAGUGCCGGCCAUAAACA
PKB00310	0.853846	50	54.6154	0	CACACUAUCCCGCCUUAGGCCGCCAGACACCGAUUAUCCGGGCUUACUAUACGAUCUCCAUAAGGCGGGCAACCCAUGGAGCCGUUGUAAUCUCGGUAUUCUGGUCUCGGCGAGCCAAGAUCCUUACCUA
PKB00311	0.883333	50	50	0	UUGGGCCUAGCUAGGUCUGGAGAAUCCGUUGAAGUCAUGUCUGAGAAGGUCGACAGCCCAAGAGACAGAGACCGCUCUCAUGACUUCAUGGAUAUCCAGACUACUAUGCAAGACCGUGAA
PKB00312	0.9	50	56.9231	0	AUCUGGAGCGUACGCUCGAAAUAUAUAAUAGUGGCAAUACUCUUAAACCACGCGCACCCGGGAGUCCCACGCUCACGGCCUAUACAGCCGCGCGCUUAUCCUAGCAGGGCCACUCGCAGCGGCCGCAUAU
PKB00313	0.892308	50	49.2308	0	ACAAUGUCCGAACGUAGGCGAGUUACGAGCAAUUGUCAUUAACUACCAGCAUCCACGAUAGCUUAAACCUGCAUCACCACUAGCUCCGUGUGCUGGUAGUGUCUCAUGCGAAGUACAAACGCCAACACCG
PKB00314	0.970149	50	50.7463	0	UAGCCCUGAUCCGCCUCUCAAUAUAAGAGAGGGCUAAACUAGACCGCAAGGUCUAGAAAUGGGCGGA
PKB00315	0.970149	50	50.7463	0	GGUCCGAAAUGCGUCACACUAUAUAUGUGUCGGACAAAGCUGCGGAGAUCCGCAGCAAAUUGACGCA
PKB00323	0.933333	50	49.4444	0	CUAGAUCGAGAUCGCAACAUUGGUUAGUAAACGCAAUCUUGCGCUGCGAGCAUGGCCUUCAAAGUGCCUGAGAUCUAGCUAUAGUAACAGCUCGCCAAGGAGCAAUUGUCAGAAUACCUCUGACAAUGCGGGUUGCUUAGCAAGCUCUUCGAGCGGGCUGUUACCAAAUAGGCCGUUUCG
PKB00324	0.928177	50	50.2762	0	GGCACGCAGAAGUGUCGAGCAUCCAUAUUAUACGAGUCGCUCGACAGGGCGGUUCAGGUACAGUCUCGUUCUGGCGUGCUAGAGAGGAGGUAUGAAUCUCCCAAGUGAGUUCUCUUCAAAGUGCAAUAUGAGAACUAUCCAUAGAUAUGGAGUGGGUCAUACCUCCGUCGCUACCUGACUG
PKB00325	0.897436	50	50	0	UGGCAGCAAUAGGGUACGGCUUAAACCUGCCGCUGCCAUAAUCGGAUGGCGACAAUAGCCAUCCUUAAUGAUACCCUA
PKB00326	0.968254	50	50.7937	0	UCCAGGAAAGGGAGGAGGCUAUAUUUGCCUCCUGGAAAGCCCAUUAUGGGCAAUAUCCUCCCU
PKB00327	0.951219	50	50	0	CCUUCCACUCCAACCAGGUCUAUCAAUGAGCGAUUGGAAGGAUUACCUUGGAGCAAUAGCACCAAGGGAGCUAAAGACCUGG
PKB00328	0.876543	50	50.6173	0	UUCGCCUUUCACAAAUUCCUAGCUGUACCAAAGCAGGCGAAUAGUAGGGCAGCCUGUGGCGGCCACUAGACUGUAGGAUUU
PKB00329	0.878049	50	48.7805	0	GAGUGCUACUUGAAACCCCGGGACAAUAUUAGUCAGCACUCGUCACUACAAUGGAUUGCCAUUGUGGUAUCGAGCCGGGUUU
PKB00330	0.96875	50	50	0	AGGGUCAAAGGUCCCUCGAUAUAAUUUCGUGACCCUAAGUGCCGCAAGGCACAAUAAGGGACCU
PKB00332	0.941176	50	50	0	GUACUAGAAUGUGGUGGCCAUGUUAAGGCCUAGUACCCGACGACUGGAGACAGUCAAAGACAACCACA
PKB00333	0.941176	50	50	0	AGCCAGACACCUCCCGGCAUAUAUAGCCCUGGCUUAUAAUGGAUCGAUUCGAUCCACAUUAGGGAGGU
PKB00334	0.948052	50	49.3506	0	GAGGUCAGAACCGGAAUCCUAUUGUUGGAUGACCUCAUUUGAUGACUGCCUUUGGGCCGUCAUCAUCACUUUCCGGU
PKB00335	0.923077	50	61.5385	0	AUGGCUCCCGGAUCCUGGCUGUUCUUGCCGAGCUAUACGCCUGAUCGGCGUCUUAACGCCGCGAACUCCUCUGCCGUCGGCGAACGCCGAUCGCAUAAAGGACC
PKB00336	0.924528	50	50	0	AGUUCUCACGACGGGCCCUUGAUACUGAAGGAGAACUAUCGAUAAGAGAGUCAAUGAGCCGGGACUGCUUCAGGACUAUUACCUCUCUUAUCAGUGCGAGCCUGUC
PKB00337	0.924528	50	50	0	GGGCCUCUUUAUCUCCUAAGUCUAUAUCUUGAGGCCCAGUGUGUCGAGCUGCCAGGAUCAAUAUCAGCAGUCAGAUCCUGUAAGCUCGACACCUCCCAUGGAGAUA
PKB00338	0.939394	50	50	0	GCAGGGCAUUCCACUUCUCCUUUCUUGAGGCCCUGCAUUUAGGAGUGAACUCCAAACCAAAGUGGA
PKB00339	0.942029	50	50.7246	0	UCCAGAGACUAGGGCCGGAAGUCAAAUCCCUCUGGAACUUUACAUUCGCAAGAAUGAAGCAGGCCCUAG
PKB00340	0.910448	50	50.7463	0	CUAGCGUAGGUUCCACGGCGUUAGAUAGCCACGCUAGAAUCUCAUGCUUGCAUACCUAGAUGGAACC
PKB00341	0.868421	50	50	0	UCUCCCACAUUGAUCGCGGUGAGUCGAAACUGGACUGGGAGAUUCUCGAGGGUAAGUCCCUCAAUUUAUCACCUGA
PKB00342	0.954545	50	50	0	CAUGGGAAAUGUGAAGUUGUAGCCGAGGAACAAUCGUCCCAUGUCCCUAGGAUGCCCUAAUCUUCGCAGGGCAUCCUUUGAGCUACAA
